# Supplementary material for: LncRNA PELATON regulates Th2 cell differentiation by miR-10b-5p/GATA3 axis in allergic rhinitis
Source: World Allergy Organ J. 2025 Aug 21;18(9):101108. doi: 10.1016/j.waojou.2025.101108 (PMC12490600; doi:10.1016/j.waojou.2025.101108)
Supplement: Multimedia component 1 [file mmc1.xlsx]

## Sheet: Sheet1
Table S1.The clinical information of AR subjects and control subjects.
Clinical features	Control n=16	AR n=16	p-value
Age (Mean+SD)	34.81+20.98	33.38+10.73	0.0799a
Male, n(%)	11 (68.75%)	10 (62.5%)	0.7098b
Skin prick test positive, n(%)	0	16
Dermatophagoides pteronyssinus	0	6
Dermatophagoides farinae	0	8
Fungus	0	2
Animal fur	0	2
Weed pollen	0	7
Tree pollen	0	3
Asthma	0	0
Note: a. The unpaired t test was used for thedifferences between groups. b.The CHI-square test was used for the differences between groups.
