# Supplementary material for: LncRNA PELATON regulates Th2 cell differentiation by miR-10b-5p/GATA3 axis in allergic rhinitis
Source: World Allergy Organ J. 2025 Aug 21;18(9):101108. doi: 10.1016/j.waojou.2025.101108 (PMC12490600; doi:10.1016/j.waojou.2025.101108)
Supplement: Multimedia component 2 [file mmc2.xlsx]

## Sheet: AR+
Table S2. The allergy level and severity score of AR subjects and control subjects
NO.	Allergy level	Skin prick test(SPT)							Total Nasal Symptom Score (TNSS)a
		Dermatophagoides pteronyssinus	Dermatophagoides farinae	Fungus	Animal fur	Weed pollen	Food mixers	Tree pollen
AR
1	2		++						5
2	2				++				6
3	3	+++	+++						8
4	4	++++	++++			++			9
5	4	+++	+++			++++			12
6	3	+++	+++					++	7
7	4		++++						10
8	2							++	4
9	1	+	+						3
10	1					+			2
11	4	++++	++	++		++++			10
12	2			++		++			6
13	4				++++				11
14	3					+++			7
15	4					++++			11
16	1							+	3
Control
1	-
2	-
3	-
4	-
5	-
6	-
7	-
8	-
9	-
10	-
11	-
12	-
13	-
14	-
15	-
16	-
Note: a. Total Nasal Symptom Score (TNSS) is defined as the sum of individual symptom scores for rhinorrhea,nasal congestion, nasal pruritus, and sneezing, with each symptom rated on a 4-point scale ranging from 0 (none) to 3 (severe).
