# Supplementary material for: LncRNA PELATON regulates Th2 cell differentiation by miR-10b-5p/GATA3 axis in allergic rhinitis
Source: World Allergy Organ J. 2025 Aug 21;18(9):101108. doi: 10.1016/j.waojou.2025.101108 (PMC12490600; doi:10.1016/j.waojou.2025.101108)
Supplement: Multimedia component 3 [file mmc3.xlsx]

## Sheet: Sheet1
Table S3. Primer sequences for genes
Genes	Forward Sequence	Reverse Sequence
PELATON	AAACACTTGGGAAGCAATGC	CCAGCAGAGATGAGCAGCA
GATA3	ACCACAACCACACTCTGGAGGA	TCGGTTTCTGGTCTGGATGCCT
IL-4	TGACTTCAACAGCGACACCCA	CACCCTGTTGCTGTAGCCAAA
IL-5	GGAATAGGCACACTGGAGAGTC	CTCTCCGTCTTTCTTCTCCACAC
IL-13	ACGGTCATTGCTCTCACTTGCC	CTGTCAGGTTGATGCTCCATACC
miR-10b-5p	GCCGAGGTAGAACCGAATTTGTG	CTCAACTGGTGTCGTGGA
GAPDH	CCAACTGCTTCCCCCTCTG	TCTGTTACGGTCAACTCGGTG
U6	CTCGCTTCGGCAGCACA	AACGCTTCACGAATTTGCGT
