# Supplementary material for: LncRNA PELATON regulates Th2 cell differentiation by miR-10b-5p/GATA3 axis in allergic rhinitis
Source: World Allergy Organ J. 2025 Aug 21;18(9):101108. doi: 10.1016/j.waojou.2025.101108 (PMC12490600; doi:10.1016/j.waojou.2025.101108)
Supplement: Multimedia component 4 [file mmc4.xlsx]

## Sheet: Sheet1
Table S4. Differential expression of miRNAs by PELATON overexpression
gene_id	lnc-CEBPB-13-OE group_vs_Control group_de	lnc-CEBPB-13-OE group_vs_Control_log2fc	lnc-CEBPB-13-OE group_vs_Control_pval
hsa-let-7a-5p	up	1.59481	8.97148e-10
hsa-let-7b-5p	up	1.25457	1.69173e-06
hsa-let-7c-5p	up	1.23268	0.00421776
hsa-let-7d-5p	up	1.35155	2.95625e-07
hsa-let-7e-5p	up	1.42158	4.19952e-06
hsa-let-7f-5p	up	1.29944	0.000501768
hsa-let-7g-5p	up	1.11464	1.85377e-05
hsa-miR-15b-3p	up	1.01065	0.000138434
hsa-miR-18a-5p	up	1.01862	0.0324911
hsa-miR-20a-3p	up	1.28621	0.00112691
hsa-miR-20b-3p	up	1.0638	0.0142713
hsa-miR-20b-5p	up	1.19216	0.015718
hsa-miR-26b-5p	up	1.04772	3.57664e-05
hsa-miR-30b-5p	up	1.08877	0.0194468
hsa-miR-32-5p	up	1.13241	0.00145173
hsa-miR-33a-3p	up	1.23049	0.0145105
hsa-miR-374a-3p	up	1.48094	0.00893865
hsa-miR-374b-5p	up	1.33467	0.00736033
hsa-miR-424-5p	up	1.20286	0.000341987
hsa-miR-4301	up	1.57631	0.0118756
hsa-miR-4446-3p	up	2.16546	0.0386789
hsa-miR-4473	up	3.1075	0.0334313
hsa-miR-454-3p	up	1.50047	0.0299039
hsa-miR-548a-3p	up	1.1185	0.0066268
hsa-miR-590-3p	up	1.7284	0.0332002
hsa-miR-7-1-3p	up	1.26848	0.000526455
hsa-miR-9-3p	up	1.05934	0.000328403
hsa-miR-98-5p	up	1.24821	1.34567e-06
hsa-miR-1-3p	down	-8.03203	7.49493e-97
hsa-miR-100-5p	down	-3.53168	8.97072e-06
hsa-miR-10b-5p	down	-3.3805	7.81401e-08
hsa-miR-124-3p	down	-6.69809	1.92731e-07
hsa-miR-125b-5p	down	-2.68394	3.62117e-07
hsa-miR-1291	down	-1.19843	0.00723412
hsa-miR-133a-3p	down	-7.74791	8.72128e-14
hsa-miR-143-3p	down	-2.98887	5.50996e-12
hsa-miR-145-5p	down	-4.66534	0.000744123
hsa-miR-199a-5p	down	-2.04201	0.00249084
hsa-miR-3613-3p	down	-1.33466	0.00885215
hsa-miR-4449	down	-1.04907	0.0480831
hsa-miR-451a	down	-1.21887	0.024249
hsa-miR-4741	down	-1.23248	0.01119
hsa-miR-4746-5p	down	-1.27521	0.0468713
hsa-miR-4776-5p	down	-3.32361	0.0419478
hsa-miR-486-5p	down	-3.67007	5.48677e-11
hsa-miR-5585-3p	down	-1.26259	0.0428474
hsa-miR-619-5p	down	-1.04118	0.0117849
hsa-miR-663a	down	-2.00636	7.22824e-07
hsa-miR-6775-3p	down	-3.91936	0.0479903
hsa-miR-99a-5p	down	-3.22588	3.10544e-10
hsa-miR-99b-5p	down	-1.08457	1.3648e-05
