# Supplementary material for: LncRNA PELATON regulates Th2 cell differentiation by miR-10b-5p/GATA3 axis in allergic rhinitis
Source: World Allergy Organ J. 2025 Aug 21;18(9):101108. doi: 10.1016/j.waojou.2025.101108 (PMC12490600; doi:10.1016/j.waojou.2025.101108)
Supplement: Multimedia component 5 [file mmc5.xlsx]

## Sheet: Sheet1
Table S5. Target genes for differentially expressed miRNAs
miRNA	Target
hsa-let-7a-5p	ENSG00000151883
hsa-let-7a-5p	ENSG00000136908
hsa-let-7a-5p	ENSG00000177181
hsa-let-7a-5p	ENSG00000197779
hsa-let-7a-5p	ENSG00000158006
hsa-let-7a-5p	ENSG00000166169
hsa-let-7a-5p	ENSG00000138303
hsa-let-7a-5p	ENSG00000088538
hsa-let-7a-5p	ENSG00000146909
hsa-let-7a-5p	ENSG00000108861
hsa-let-7a-5p	ENSG00000125970
hsa-let-7a-5p	ENSG00000080166
hsa-let-7a-5p	ENSG00000137802
hsa-let-7a-5p	ENSG00000221900
hsa-let-7a-5p	ENSG00000081148
hsa-let-7a-5p	ENSG00000167702
hsa-let-7a-5p	ENSG00000183309
hsa-let-7a-5p	ENSG00000089225
hsa-let-7a-5p	ENSG00000100276
hsa-let-7a-5p	ENSG00000076067
hsa-let-7a-5p	ENSG00000214376
hsa-let-7a-5p	ENSG00000124256
hsa-let-7a-5p	ENSG00000257315
hsa-let-7a-5p	ENSG00000023839
hsa-let-7a-5p	ENSG00000118655
hsa-let-7a-5p	ENSG00000125779
hsa-let-7a-5p	ENSG00000284626
hsa-let-7a-5p	ENSG00000102466
hsa-let-7a-5p	ENSG00000181026
hsa-let-7a-5p	ENSG00000198542
hsa-let-7a-5p	ENSG00000159433
hsa-let-7a-5p	ENSG00000188846
hsa-let-7a-5p	ENSG00000164294
hsa-let-7a-5p	ENSG00000165288
hsa-let-7a-5p	ENSG00000142252
hsa-let-7a-5p	ENSG00000107021
hsa-let-7a-5p	ENSG00000161202
hsa-let-7a-5p	ENSG00000077157
hsa-let-7a-5p	ENSG00000183035
hsa-let-7a-5p	ENSG00000268447
hsa-let-7a-5p	ENSG00000086544
hsa-let-7a-5p	ENSG00000265491
hsa-let-7a-5p	ENSG00000100078
hsa-let-7a-5p	ENSG00000169744
hsa-let-7a-5p	ENSG00000152683
hsa-let-7a-5p	ENSG00000113327
hsa-let-7a-5p	ENSG00000182831
hsa-let-7a-5p	ENSG00000146143
hsa-let-7a-5p	ENSG00000204116
hsa-let-7a-5p	ENSG00000162946
hsa-let-7a-5p	ENSG00000132671
hsa-let-7a-5p	ENSG00000128573
hsa-let-7a-5p	ENSG00000186073
hsa-let-7a-5p	ENSG00000279486
hsa-let-7a-5p	ENSG00000205189
hsa-let-7a-5p	ENSG00000172457
hsa-let-7a-5p	ENSG00000173349
hsa-let-7a-5p	ENSG00000181830
hsa-let-7a-5p	ENSG00000141655
hsa-let-7a-5p	ENSG00000182218
hsa-let-7a-5p	ENSG00000163362
hsa-let-7a-5p	ENSG00000164576
hsa-let-7a-5p	ENSG00000186051
hsa-let-7a-5p	ENSG00000137207
hsa-let-7a-5p	ENSG00000184206
hsa-let-7a-5p	ENSG00000140474
hsa-let-7a-5p	ENSG00000158050
hsa-let-7a-5p	ENSG00000196547
hsa-let-7a-5p	ENSG00000105991
hsa-let-7a-5p	ENSG00000123219
hsa-let-7a-5p	ENSG00000174799
hsa-let-7a-5p	ENSG00000049192
hsa-let-7a-5p	ENSG00000182742
hsa-let-7a-5p	ENSG00000155974
hsa-let-7a-5p	ENSG00000135373
hsa-let-7a-5p	ENSG00000205363
hsa-let-7a-5p	ENSG00000165521
hsa-let-7a-5p	ENSG00000026103
hsa-let-7a-5p	ENSG00000261732
hsa-let-7a-5p	ENSG00000114013
hsa-let-7a-5p	ENSG00000175595
hsa-let-7a-5p	ENSG00000003056
hsa-let-7a-5p	ENSG00000234857
hsa-let-7a-5p	ENSG00000139842
hsa-let-7a-5p	ENSG00000169252
hsa-let-7a-5p	ENSG00000205213
hsa-let-7a-5p	ENSG00000184602
hsa-let-7a-5p	ENSG00000128165
hsa-let-7a-5p	ENSG00000119227
hsa-let-7a-5p	ENSG00000166689
hsa-let-7a-5p	ENSG00000140807
hsa-let-7a-5p	ENSG00000015479
hsa-let-7a-5p	ENSG00000106636
hsa-let-7a-5p	ENSG00000133477
hsa-let-7a-5p	ENSG00000184860
hsa-let-7a-5p	ENSG00000004468
hsa-let-7a-5p	ENSG00000131069
hsa-let-7a-5p	ENSG00000076641
hsa-let-7a-5p	ENSG00000153006
hsa-let-7a-5p	ENSG00000198440
hsa-let-7a-5p	ENSG00000168214
hsa-let-7a-5p	ENSG00000116017
hsa-let-7a-5p	ENSG00000131791
hsa-let-7a-5p	ENSG00000283486
hsa-let-7a-5p	ENSG00000132819
hsa-let-7a-5p	ENSG00000188730
hsa-let-7a-5p	ENSG00000204262
hsa-let-7a-5p	ENSG00000160325
hsa-let-7a-5p	ENSG00000198015
hsa-let-7a-5p	ENSG00000175161
hsa-let-7a-5p	ENSG00000196182
hsa-let-7a-5p	ENSG00000188766
hsa-let-7a-5p	ENSG00000114999
hsa-let-7a-5p	ENSG00000161911
hsa-let-7a-5p	ENSG00000128534
hsa-let-7a-5p	ENSG00000215174
hsa-let-7a-5p	ENSG00000056998
hsa-let-7a-5p	ENSG00000119969
hsa-let-7a-5p	ENSG00000172318
hsa-let-7a-5p	ENSG00000169116
hsa-let-7a-5p	ENSG00000136261
hsa-let-7a-5p	ENSG00000102359
hsa-let-7a-5p	ENSG00000124574
hsa-let-7a-5p	ENSG00000155714
hsa-let-7a-5p	ENSG00000172000
hsa-let-7a-5p	ENSG00000196230
hsa-let-7a-5p	ENSG00000103021
hsa-let-7a-5p	ENSG00000139973
hsa-let-7a-5p	ENSG00000134757
hsa-let-7a-5p	ENSG00000137204
hsa-let-7a-5p	ENSG00000116688
hsa-let-7a-5p	ENSG00000076356
hsa-let-7a-5p	ENSG00000188677
hsa-let-7a-5p	ENSG00000118503
hsa-let-7a-5p	ENSG00000148730
hsa-let-7a-5p	ENSG00000121410
hsa-let-7a-5p	ENSG00000123612
hsa-let-7a-5p	ENSG00000112559
hsa-let-7a-5p	ENSG00000131732
hsa-let-7a-5p	ENSG00000124440
hsa-let-7a-5p	ENSG00000165699
hsa-let-7a-5p	ENSG00000164124
hsa-let-7a-5p	ENSG00000125657
hsa-let-7a-5p	ENSG00000167751
hsa-let-7a-5p	ENSG00000123505
hsa-let-7a-5p	ENSG00000168397
hsa-let-7a-5p	ENSG00000233056
hsa-let-7a-5p	ENSG00000068878
hsa-let-7a-5p	ENSG00000175906
hsa-let-7a-5p	ENSG00000101670
hsa-let-7a-5p	ENSG00000039987
hsa-let-7a-5p	ENSG00000146555
hsa-let-7a-5p	ENSG00000266076
hsa-let-7a-5p	ENSG00000189120
hsa-let-7a-5p	ENSG00000267261
hsa-let-7a-5p	ENSG00000196427
hsa-let-7a-5p	ENSG00000185585
hsa-let-7a-5p	ENSG00000112343
hsa-let-7a-5p	ENSG00000183137
hsa-let-7a-5p	ENSG00000015568
hsa-let-7a-5p	ENSG00000008735
hsa-let-7a-5p	ENSG00000109943
hsa-let-7a-5p	ENSG00000180758
hsa-let-7a-5p	ENSG00000154237
hsa-let-7a-5p	ENSG00000125084
hsa-let-7a-5p	ENSG00000146276
hsa-let-7a-5p	ENSG00000168495
hsa-let-7a-5p	ENSG00000127328
hsa-let-7a-5p	ENSG00000124613
hsa-let-7a-5p	ENSG00000080561
hsa-let-7a-5p	ENSG00000125255
hsa-let-7a-5p	ENSG00000177374
hsa-let-7a-5p	ENSG00000109107
hsa-let-7a-5p	ENSG00000172840
hsa-let-7a-5p	ENSG00000141429
hsa-let-7a-5p	ENSG00000051620
hsa-let-7a-5p	ENSG00000215475
hsa-let-7a-5p	ENSG00000091317
hsa-let-7a-5p	ENSG00000173320
hsa-let-7a-5p	ENSG00000161850
hsa-let-7a-5p	ENSG00000172687
hsa-let-7a-5p	ENSG00000071243
hsa-let-7a-5p	ENSG00000165370
hsa-let-7a-5p	ENSG00000100106
hsa-let-7a-5p	ENSG00000221988
hsa-let-7a-5p	ENSG00000227345
hsa-let-7a-5p	ENSG00000143842
hsa-let-7a-5p	ENSG00000076258
hsa-let-7a-5p	ENSG00000162438
hsa-let-7a-5p	ENSG00000179335
hsa-let-7a-5p	ENSG00000138678
hsa-let-7a-5p	ENSG00000101194
hsa-let-7a-5p	ENSG00000170043
hsa-let-7a-5p	ENSG00000171467
hsa-let-7a-5p	ENSG00000105675
hsa-let-7a-5p	ENSG00000164087
hsa-let-7a-5p	ENSG00000119778
hsa-let-7a-5p	ENSG00000197774
hsa-let-7a-5p	ENSG00000152818
hsa-let-7a-5p	ENSG00000167131
hsa-let-7a-5p	ENSG00000144843
hsa-let-7a-5p	ENSG00000213676
hsa-let-7a-5p	ENSG00000008323
hsa-let-7a-5p	ENSG00000177807
hsa-let-7a-5p	ENSG00000181894
hsa-let-7a-5p	ENSG00000173237
hsa-let-7a-5p	ENSG00000132464
hsa-let-7a-5p	ENSG00000196458
hsa-let-7a-5p	ENSG00000039068
hsa-let-7a-5p	ENSG00000075415
hsa-let-7a-5p	ENSG00000171365
hsa-let-7a-5p	ENSG00000111275
hsa-let-7a-5p	ENSG00000278619
hsa-let-7a-5p	ENSG00000135638
hsa-let-7a-5p	ENSG00000170276
hsa-let-7a-5p	ENSG00000109906
hsa-let-7a-5p	ENSG00000183208
hsa-let-7a-5p	ENSG00000163684
hsa-let-7a-5p	ENSG00000164970
hsa-let-7a-5p	ENSG00000196865
hsa-let-7a-5p	ENSG00000165970
hsa-let-7a-5p	ENSG00000242173
hsa-let-7a-5p	ENSG00000173273
hsa-let-7a-5p	ENSG00000114268
hsa-let-7a-5p	ENSG00000105939
hsa-let-7a-5p	ENSG00000137449
hsa-let-7a-5p	ENSG00000177076
hsa-let-7a-5p	ENSG00000288656
hsa-let-7a-5p	ENSG00000153936
hsa-let-7a-5p	ENSG00000119401
hsa-let-7a-5p	ENSG00000178338
hsa-let-7a-5p	ENSG00000187838
hsa-let-7a-5p	ENSG00000146701
hsa-let-7a-5p	ENSG00000108239
hsa-let-7a-5p	ENSG00000277494
hsa-let-7a-5p	ENSG00000081277
hsa-let-7a-5p	ENSG00000099804
hsa-let-7a-5p	ENSG00000241233
hsa-let-7a-5p	ENSG00000174842
hsa-let-7a-5p	ENSG00000167113
hsa-let-7a-5p	ENSG00000187754
hsa-let-7a-5p	ENSG00000165416
hsa-let-7a-5p	ENSG00000262560
hsa-let-7a-5p	ENSG00000021488
hsa-let-7a-5p	ENSG00000213281
hsa-let-7a-5p	ENSG00000160218
hsa-let-7a-5p	ENSG00000187244
hsa-let-7a-5p	ENSG00000164327
hsa-let-7a-5p	ENSG00000114735
hsa-let-7a-5p	ENSG00000140479
hsa-let-7a-5p	ENSG00000088888
hsa-let-7a-5p	ENSG00000171791
hsa-let-7a-5p	ENSG00000172466
hsa-let-7a-5p	ENSG00000179361
hsa-let-7a-5p	ENSG00000137809
hsa-let-7a-5p	ENSG00000078401
hsa-let-7a-5p	ENSG00000062282
hsa-let-7a-5p	ENSG00000151470
hsa-let-7a-5p	ENSG00000146109
hsa-let-7a-5p	ENSG00000204695
hsa-let-7a-5p	ENSG00000125170
hsa-let-7a-5p	ENSG00000100811
hsa-let-7a-5p	ENSG00000125485
hsa-let-7a-5p	ENSG00000166192
hsa-let-7a-5p	ENSG00000285868
hsa-let-7a-5p	ENSG00000039319
hsa-let-7a-5p	ENSG00000172578
hsa-let-7a-5p	ENSG00000182489
hsa-let-7a-5p	ENSG00000139567
hsa-let-7a-5p	ENSG00000102962
hsa-let-7a-5p	ENSG00000275385
hsa-let-7a-5p	ENSG00000259956
hsa-let-7a-5p	ENSG00000154144
hsa-let-7a-5p	ENSG00000166573
hsa-let-7a-5p	ENSG00000106479
hsa-let-7a-5p	ENSG00000166507
hsa-let-7a-5p	ENSG00000247315
hsa-let-7a-5p	ENSG00000167065
hsa-let-7a-5p	ENSG00000155008
hsa-let-7a-5p	ENSG00000188343
hsa-let-7a-5p	ENSG00000128268
hsa-let-7a-5p	ENSG00000180008
hsa-let-7a-5p	ENSG00000131966
hsa-let-7a-5p	ENSG00000121933
hsa-let-7a-5p	ENSG00000185278
hsa-let-7a-5p	ENSG00000204193
hsa-let-7a-5p	ENSG00000183307
hsa-let-7a-5p	ENSG00000188811
hsa-let-7a-5p	ENSG00000107643
hsa-let-7a-5p	ENSG00000063587
hsa-let-7a-5p	ENSG00000175764
hsa-let-7a-5p	ENSG00000073282
hsa-let-7a-5p	ENSG00000123388
hsa-let-7a-5p	ENSG00000137770
hsa-let-7a-5p	ENSG00000186407
hsa-let-7a-5p	ENSG00000119689
hsa-let-7a-5p	ENSG00000164692
hsa-let-7a-5p	ENSG00000089169
hsa-let-7a-5p	ENSG00000274070
hsa-let-7a-5p	ENSG00000255154
hsa-let-7a-5p	ENSG00000090512
hsa-let-7a-5p	ENSG00000099974
hsa-let-7a-5p	ENSG00000052795
hsa-let-7a-5p	ENSG00000160471
hsa-let-7a-5p	ENSG00000119397
hsa-let-7a-5p	ENSG00000163840
hsa-let-7a-5p	ENSG00000125630
hsa-let-7a-5p	ENSG00000166923
hsa-let-7a-5p	ENSG00000101224
hsa-let-7a-5p	ENSG00000256223
hsa-let-7a-5p	ENSG00000113070
hsa-let-7a-5p	ENSG00000167889
hsa-let-7a-5p	ENSG00000137727
hsa-let-7a-5p	ENSG00000151322
hsa-let-7a-5p	ENSG00000277258
hsa-let-7a-5p	ENSG00000213203
hsa-let-7a-5p	ENSG00000204538
hsa-let-7a-5p	ENSG00000147649
hsa-let-7a-5p	ENSG00000187792
hsa-let-7a-5p	ENSG00000183808
hsa-let-7a-5p	ENSG00000160917
hsa-let-7a-5p	ENSG00000135821
hsa-let-7a-5p	ENSG00000002834
hsa-let-7a-5p	ENSG00000105501
hsa-let-7a-5p	ENSG00000164776
hsa-let-7a-5p	ENSG00000115282
hsa-let-7a-5p	ENSG00000124831
hsa-let-7a-5p	ENSG00000159479
hsa-let-7a-5p	ENSG00000144021
hsa-let-7a-5p	ENSG00000165259
hsa-let-7a-5p	ENSG00000197312
hsa-let-7a-5p	ENSG00000107890
hsa-let-7a-5p	ENSG00000139645
hsa-let-7a-5p	ENSG00000048471
hsa-let-7a-5p	ENSG00000091831
hsa-let-7a-5p	ENSG00000205922
hsa-let-7a-5p	ENSG00000165185
hsa-let-7a-5p	ENSG00000107719
hsa-let-7a-5p	ENSG00000265107
hsa-let-7a-5p	ENSG00000144278
hsa-let-7a-5p	ENSG00000168067
hsa-let-7a-5p	ENSG00000113387
hsa-let-7a-5p	ENSG00000140526
hsa-let-7a-5p	ENSG00000185338
hsa-let-7a-5p	ENSG00000158480
hsa-let-7a-5p	ENSG00000099337
hsa-let-7a-5p	ENSG00000268104
hsa-let-7a-5p	ENSG00000089127
hsa-let-7a-5p	ENSG00000169504
hsa-let-7a-5p	ENSG00000167470
hsa-let-7a-5p	ENSG00000151612
hsa-let-7a-5p	ENSG00000120162
hsa-let-7a-5p	ENSG00000108821
hsa-let-7a-5p	ENSG00000089022
hsa-let-7a-5p	ENSG00000135045
hsa-let-7a-5p	ENSG00000128510
hsa-let-7a-5p	ENSG00000081248
hsa-let-7a-5p	ENSG00000138759
hsa-let-7a-5p	ENSG00000100714
hsa-let-7a-5p	ENSG00000165300
hsa-let-7a-5p	ENSG00000117751
hsa-let-7a-5p	ENSG00000100344
hsa-let-7a-5p	ENSG00000101654
hsa-let-7a-5p	ENSG00000181418
hsa-let-7a-5p	ENSG00000124743
hsa-let-7a-5p	ENSG00000033327
hsa-let-7a-5p	ENSG00000181625
hsa-let-7a-5p	ENSG00000198812
hsa-let-7a-5p	ENSG00000189050
hsa-let-7a-5p	ENSG00000165548
hsa-let-7a-5p	ENSG00000083814
hsa-let-7a-5p	ENSG00000138161
hsa-let-7a-5p	ENSG00000125355
hsa-let-7a-5p	ENSG00000160229
hsa-let-7a-5p	ENSG00000102125
hsa-let-7a-5p	ENSG00000204923
hsa-let-7a-5p	ENSG00000104979
hsa-let-7a-5p	ENSG00000197622
hsa-let-7a-5p	ENSG00000125885
hsa-let-7a-5p	ENSG00000262484
hsa-let-7a-5p	ENSG00000204131
hsa-let-7a-5p	ENSG00000233198
hsa-let-7a-5p	ENSG00000047056
hsa-let-7a-5p	ENSG00000144233
hsa-let-7a-5p	ENSG00000134072
hsa-let-7a-5p	ENSG00000185361
hsa-let-7a-5p	ENSG00000206026
hsa-let-7a-5p	ENSG00000168542
hsa-let-7a-5p	ENSG00000182240
hsa-let-7a-5p	ENSG00000106460
hsa-let-7a-5p	ENSG00000135476
hsa-let-7a-5p	ENSG00000184451
hsa-let-7a-5p	ENSG00000182195
hsa-let-7a-5p	ENSG00000258790
hsa-let-7a-5p	ENSG00000143851
hsa-let-7a-5p	ENSG00000126070
hsa-let-7a-5p	ENSG00000260903
hsa-let-7a-5p	ENSG00000254087
hsa-let-7a-5p	ENSG00000084070
hsa-let-7a-5p	ENSG00000113263
hsa-let-7a-5p	ENSG00000181826
hsa-let-7a-5p	ENSG00000075388
hsa-let-7a-5p	ENSG00000117362
hsa-let-7a-5p	ENSG00000173473
hsa-let-7a-5p	ENSG00000104290
hsa-let-7a-5p	ENSG00000163053
hsa-let-7a-5p	ENSG00000139651
hsa-let-7a-5p	ENSG00000036828
hsa-let-7a-5p	ENSG00000177842
hsa-let-7a-5p	ENSG00000261115
hsa-let-7a-5p	ENSG00000136603
hsa-let-7a-5p	ENSG00000179403
hsa-let-7a-5p	ENSG00000144136
hsa-let-7a-5p	ENSG00000174021
hsa-let-7a-5p	ENSG00000166575
hsa-let-7a-5p	ENSG00000114127
hsa-let-7a-5p	ENSG00000110063
hsa-let-7a-5p	ENSG00000141622
hsa-let-7a-5p	ENSG00000130311
hsa-let-7a-5p	ENSG00000174527
hsa-let-7a-5p	ENSG00000157349
hsa-let-7a-5p	ENSG00000182095
hsa-let-7a-5p	ENSG00000198625
hsa-let-7a-5p	ENSG00000258653
hsa-let-7a-5p	ENSG00000171119
hsa-let-7a-5p	ENSG00000143333
hsa-let-7a-5p	ENSG00000179021
hsa-let-7a-5p	ENSG00000273294
hsa-let-7a-5p	ENSG00000165671
hsa-let-7a-5p	ENSG00000175344
hsa-let-7a-5p	ENSG00000172613
hsa-let-7a-5p	ENSG00000284024
hsa-let-7a-5p	ENSG00000285382
hsa-let-7a-5p	ENSG00000127314
hsa-let-7a-5p	ENSG00000114125
hsa-let-7a-5p	ENSG00000169612
hsa-let-7a-5p	ENSG00000076984
hsa-let-7a-5p	ENSG00000125871
hsa-let-7a-5p	ENSG00000145569
hsa-let-7a-5p	ENSG00000121680
hsa-let-7a-5p	ENSG00000140450
hsa-let-7a-5p	ENSG00000174804
hsa-let-7a-5p	ENSG00000161647
hsa-let-7a-5p	ENSG00000275464
hsa-let-7a-5p	ENSG00000086159
hsa-let-7a-5p	ENSG00000167112
hsa-let-7a-5p	ENSG00000160401
hsa-let-7a-5p	ENSG00000139515
hsa-let-7a-5p	ENSG00000113196
hsa-let-7a-5p	ENSG00000103037
hsa-let-7a-5p	ENSG00000170075
hsa-let-7a-5p	ENSG00000008324
hsa-let-7a-5p	ENSG00000121039
hsa-let-7a-5p	ENSG00000168830
hsa-let-7a-5p	ENSG00000137309
hsa-let-7a-5p	ENSG00000117560
hsa-let-7a-5p	ENSG00000285982
hsa-let-7a-5p	ENSG00000164219
hsa-let-7a-5p	ENSG00000078124
hsa-let-7a-5p	ENSG00000254986
hsa-let-7a-5p	ENSG00000169194
hsa-let-7a-5p	ENSG00000126353
hsa-let-7a-5p	ENSG00000131779
hsa-let-7a-5p	ENSG00000221914
hsa-let-7a-5p	ENSG00000084453
hsa-let-7a-5p	ENSG00000165219
hsa-let-7a-5p	ENSG00000165359
hsa-let-7a-5p	ENSG00000106799
hsa-let-7a-5p	ENSG00000137409
hsa-let-7a-5p	ENSG00000196123
hsa-let-7a-5p	ENSG00000119283
hsa-let-7a-5p	ENSG00000151502
hsa-let-7a-5p	ENSG00000048028
hsa-let-7a-5p	ENSG00000042980
hsa-let-7a-5p	ENSG00000255508
hsa-let-7a-5p	ENSG00000112379
hsa-let-7a-5p	ENSG00000187650
hsa-let-7a-5p	ENSG00000198099
hsa-let-7a-5p	ENSG00000172269
hsa-let-7a-5p	ENSG00000146411
hsa-let-7a-5p	ENSG00000140557
hsa-let-7a-5p	ENSG00000172324
hsa-let-7a-5p	ENSG00000153147
hsa-let-7a-5p	ENSG00000148660
hsa-let-7a-5p	ENSG00000189233
hsa-let-7a-5p	ENSG00000196367
hsa-let-7a-5p	ENSG00000171720
hsa-let-7a-5p	ENSG00000178473
hsa-let-7a-5p	ENSG00000030066
hsa-let-7a-5p	ENSG00000101856
hsa-let-7a-5p	ENSG00000152454
hsa-let-7a-5p	ENSG00000028203
hsa-let-7a-5p	ENSG00000166896
hsa-let-7a-5p	ENSG00000147202
hsa-let-7a-5p	ENSG00000158786
hsa-let-7a-5p	ENSG00000158526
hsa-let-7a-5p	ENSG00000149948
hsa-let-7a-5p	ENSG00000197430
hsa-let-7a-5p	ENSG00000167984
hsa-let-7a-5p	ENSG00000258388
hsa-let-7a-5p	ENSG00000163600
hsa-let-7a-5p	ENSG00000120616
hsa-let-7a-5p	ENSG00000134690
hsa-let-7a-5p	ENSG00000162409
hsa-let-7a-5p	ENSG00000282804
hsa-let-7a-5p	ENSG00000160219
hsa-let-7a-5p	ENSG00000286192
hsa-let-7a-5p	ENSG00000198535
hsa-let-7a-5p	ENSG00000154767
hsa-let-7a-5p	ENSG00000151365
hsa-let-7a-5p	ENSG00000100890
hsa-let-7a-5p	ENSG00000206579
hsa-let-7a-5p	ENSG00000239887
hsa-let-7a-5p	ENSG00000181092
hsa-let-7a-5p	ENSG00000105202
hsa-let-7a-5p	ENSG00000138764
hsa-let-7a-5p	ENSG00000171503
hsa-let-7a-5p	ENSG00000129055
hsa-let-7a-5p	ENSG00000089327
hsa-let-7a-5p	ENSG00000084710
hsa-let-7a-5p	ENSG00000169509
hsa-let-7a-5p	ENSG00000174514
hsa-let-7a-5p	ENSG00000175727
hsa-let-7a-5p	ENSG00000131914
hsa-let-7a-5p	ENSG00000160094
hsa-let-7a-5p	ENSG00000080854
hsa-let-7a-5p	ENSG00000125551
hsa-let-7a-5p	ENSG00000184588
hsa-let-7a-5p	ENSG00000100376
hsa-let-7a-5p	ENSG00000180432
hsa-let-7a-5p	ENSG00000196502
hsa-let-7a-5p	ENSG00000254415
hsa-let-7a-5p	ENSG00000109475
hsa-let-7a-5p	ENSG00000178562
hsa-let-7a-5p	ENSG00000204130
hsa-let-7a-5p	ENSG00000143727
hsa-let-7a-5p	ENSG00000126856
hsa-let-7a-5p	ENSG00000198466
hsa-let-7a-5p	ENSG00000140443
hsa-let-7a-5p	ENSG00000157540
hsa-let-7a-5p	ENSG00000112273
hsa-let-7a-5p	ENSG00000101417
hsa-let-7a-5p	ENSG00000070159
hsa-let-7a-5p	ENSG00000160055
hsa-let-7a-5p	ENSG00000143479
hsa-let-7a-5p	ENSG00000107443
hsa-let-7a-5p	ENSG00000134207
hsa-let-7a-5p	ENSG00000179476
hsa-let-7a-5p	ENSG00000198356
hsa-let-7a-5p	ENSG00000116095
hsa-let-7a-5p	ENSG00000115112
hsa-let-7a-5p	ENSG00000154478
hsa-let-7a-5p	ENSG00000101213
hsa-let-7a-5p	ENSG00000153933
hsa-let-7a-5p	ENSG00000100722
hsa-let-7a-5p	ENSG00000164284
hsa-let-7a-5p	ENSG00000132017
hsa-let-7a-5p	ENSG00000258465
hsa-let-7a-5p	ENSG00000247626
hsa-let-7a-5p	ENSG00000185002
hsa-let-7a-5p	ENSG00000285269
hsa-let-7a-5p	ENSG00000184221
hsa-let-7a-5p	ENSG00000177595
hsa-let-7a-5p	ENSG00000113658
hsa-let-7a-5p	ENSG00000118369
hsa-let-7a-5p	ENSG00000172426
hsa-let-7a-5p	ENSG00000198018
hsa-let-7a-5p	ENSG00000197054
hsa-let-7a-5p	ENSG00000189339
hsa-let-7a-5p	ENSG00000013725
hsa-let-7a-5p	ENSG00000284922
hsa-let-7a-5p	ENSG00000141698
hsa-let-7a-5p	ENSG00000175077
hsa-let-7a-5p	ENSG00000116668
hsa-let-7a-5p	ENSG00000115919
hsa-let-7a-5p	ENSG00000141428
hsa-let-7a-5p	ENSG00000185950
hsa-let-7a-5p	ENSG00000099810
hsa-let-7a-5p	ENSG00000108039
hsa-let-7a-5p	ENSG00000116396
hsa-let-7a-5p	ENSG00000177034
hsa-let-7a-5p	ENSG00000043591
hsa-let-7a-5p	ENSG00000157741
hsa-let-7a-5p	ENSG00000154764
hsa-let-7a-5p	ENSG00000138443
hsa-let-7a-5p	ENSG00000121879
hsa-let-7a-5p	ENSG00000189306
hsa-let-7a-5p	ENSG00000115970
hsa-let-7a-5p	ENSG00000286088
hsa-let-7a-5p	ENSG00000198959
hsa-let-7a-5p	ENSG00000130349
hsa-let-7a-5p	ENSG00000024526
hsa-let-7a-5p	ENSG00000124532
hsa-let-7a-5p	ENSG00000122435
hsa-let-7a-5p	ENSG00000065320
hsa-let-7a-5p	ENSG00000276087
hsa-let-7a-5p	ENSG00000028137
hsa-let-7a-5p	ENSG00000105793
hsa-let-7a-5p	ENSG00000138792
hsa-let-7a-5p	ENSG00000065911
hsa-let-7a-5p	ENSG00000151364
hsa-let-7a-5p	ENSG00000196739
hsa-let-7a-5p	ENSG00000213949
hsa-let-7a-5p	ENSG00000186103
hsa-let-7a-5p	ENSG00000182732
hsa-let-7a-5p	ENSG00000160216
hsa-let-7a-5p	ENSG00000236699
hsa-let-7a-5p	ENSG00000120686
hsa-let-7a-5p	ENSG00000276085
hsa-let-7a-5p	ENSG00000162105
hsa-let-7a-5p	ENSG00000180881
hsa-let-7a-5p	ENSG00000109861
hsa-let-7a-5p	ENSG00000176597
hsa-let-7a-5p	ENSG00000110025
hsa-let-7a-5p	ENSG00000100147
hsa-let-7a-5p	ENSG00000286219
hsa-let-7a-5p	ENSG00000187605
hsa-let-7a-5p	ENSG00000117505
hsa-let-7a-5p	ENSG00000114416
hsa-let-7a-5p	ENSG00000205352
hsa-let-7a-5p	ENSG00000160551
hsa-let-7a-5p	ENSG00000167941
hsa-let-7a-5p	ENSG00000185909
hsa-let-7a-5p	ENSG00000166317
hsa-let-7a-5p	ENSG00000182263
hsa-let-7a-5p	ENSG00000095002
hsa-let-7a-5p	ENSG00000061987
hsa-let-7a-5p	ENSG00000175449
hsa-let-7a-5p	ENSG00000138036
hsa-let-7a-5p	ENSG00000070778
hsa-let-7a-5p	ENSG00000101888
hsa-let-7a-5p	ENSG00000187607
hsa-let-7a-5p	ENSG00000171631
hsa-let-7a-5p	ENSG00000115266
hsa-let-7a-5p	ENSG00000100379
hsa-let-7a-5p	ENSG00000168703
hsa-let-7a-5p	ENSG00000136874
hsa-let-7a-5p	ENSG00000189043
hsa-let-7a-5p	ENSG00000182957
hsa-let-7a-5p	ENSG00000278129
hsa-let-7a-5p	ENSG00000007968
hsa-let-7a-5p	ENSG00000280987
hsa-let-7a-5p	ENSG00000139977
hsa-let-7a-5p	ENSG00000103932
hsa-let-7a-5p	ENSG00000196155
hsa-let-7a-5p	ENSG00000101546
hsa-let-7a-5p	ENSG00000048052
hsa-let-7a-5p	ENSG00000119547
hsa-let-7a-5p	ENSG00000079819
hsa-let-7a-5p	ENSG00000278259
hsa-let-7a-5p	ENSG00000234284
hsa-let-7a-5p	ENSG00000159792
hsa-let-7a-5p	ENSG00000144134
hsa-let-7a-5p	ENSG00000275152
hsa-let-7a-5p	ENSG00000275591
hsa-let-7a-5p	ENSG00000259417
hsa-let-7a-5p	ENSG00000186976
hsa-let-7a-5p	ENSG00000254656
hsa-let-7a-5p	ENSG00000145700
hsa-let-7a-5p	ENSG00000133136
hsa-let-7a-5p	ENSG00000080493
hsa-let-7a-5p	ENSG00000144810
hsa-let-7a-5p	ENSG00000081138
hsa-let-7a-5p	ENSG00000040487
hsa-let-7a-5p	ENSG00000081181
hsa-let-7a-5p	ENSG00000134717
hsa-let-7a-5p	ENSG00000266302
hsa-let-7a-5p	ENSG00000121594
hsa-let-7a-5p	ENSG00000005483
hsa-let-7a-5p	ENSG00000168016
hsa-let-7a-5p	ENSG00000263528
hsa-let-7a-5p	ENSG00000212123
hsa-let-7a-5p	ENSG00000084652
hsa-let-7a-5p	ENSG00000169992
hsa-let-7a-5p	ENSG00000100003
hsa-let-7a-5p	ENSG00000268009
hsa-let-7a-5p	ENSG00000270885
hsa-let-7a-5p	ENSG00000100077
hsa-let-7a-5p	ENSG00000128872
hsa-let-7a-5p	ENSG00000103544
hsa-let-7a-5p	ENSG00000115902
hsa-let-7a-5p	ENSG00000188215
hsa-let-7a-5p	ENSG00000091527
hsa-let-7a-5p	ENSG00000197261
hsa-let-7a-5p	ENSG00000106327
hsa-let-7a-5p	ENSG00000146352
hsa-let-7a-5p	ENSG00000088179
hsa-let-7a-5p	ENSG00000040531
hsa-let-7a-5p	ENSG00000108688
hsa-let-7a-5p	ENSG00000172350
hsa-let-7a-5p	ENSG00000184708
hsa-let-7a-5p	ENSG00000168672
hsa-let-7a-5p	ENSG00000185019
hsa-let-7a-5p	ENSG00000269113
hsa-let-7a-5p	ENSG00000131061
hsa-let-7a-5p	ENSG00000163104
hsa-let-7a-5p	ENSG00000127838
hsa-let-7a-5p	ENSG00000198944
hsa-let-7a-5p	ENSG00000103184
hsa-let-7a-5p	ENSG00000160447
hsa-let-7a-5p	ENSG00000103489
hsa-let-7a-5p	ENSG00000156966
hsa-let-7a-5p	ENSG00000182541
hsa-let-7a-5p	ENSG00000285932
hsa-let-7a-5p	ENSG00000157224
hsa-let-7a-5p	ENSG00000164236
hsa-let-7a-5p	ENSG00000143418
hsa-let-7a-5p	ENSG00000170923
hsa-let-7a-5p	ENSG00000138115
hsa-let-7a-5p	ENSG00000187955
hsa-let-7a-5p	ENSG00000158615
hsa-let-7a-5p	ENSG00000110880
hsa-let-7a-5p	ENSG00000138316
hsa-let-7a-5p	ENSG00000164074
hsa-let-7a-5p	ENSG00000164045
hsa-let-7a-5p	ENSG00000084676
hsa-let-7a-5p	ENSG00000185818
hsa-let-7a-5p	ENSG00000164976
hsa-let-7a-5p	ENSG00000188994
hsa-let-7a-5p	ENSG00000011347
hsa-let-7a-5p	ENSG00000124251
hsa-let-7a-5p	ENSG00000198911
hsa-let-7a-5p	ENSG00000152433
hsa-let-7a-5p	ENSG00000169635
hsa-let-7a-5p	ENSG00000185231
hsa-let-7a-5p	ENSG00000153930
hsa-let-7a-5p	ENSG00000185669
hsa-let-7a-5p	ENSG00000235568
hsa-let-7a-5p	ENSG00000053770
hsa-let-7a-5p	ENSG00000132478
hsa-let-7a-5p	ENSG00000135709
hsa-let-7a-5p	ENSG00000104164
hsa-let-7a-5p	ENSG00000161940
hsa-let-7a-5p	ENSG00000243207
hsa-let-7a-5p	ENSG00000144852
hsa-let-7a-5p	ENSG00000196972
hsa-let-7a-5p	ENSG00000273274
hsa-let-7a-5p	ENSG00000065183
hsa-let-7a-5p	ENSG00000129204
hsa-let-7a-5p	ENSG00000158286
hsa-let-7a-5p	ENSG00000019485
hsa-let-7a-5p	ENSG00000134709
hsa-let-7a-5p	ENSG00000069956
hsa-let-7a-5p	ENSG00000236032
hsa-let-7a-5p	ENSG00000176463
hsa-let-7a-5p	ENSG00000101846
hsa-let-7a-5p	ENSG00000022567
hsa-let-7a-5p	ENSG00000086712
hsa-let-7a-5p	ENSG00000117308
hsa-let-7a-5p	ENSG00000067082
hsa-let-7a-5p	ENSG00000108924
hsa-let-7a-5p	ENSG00000231389
hsa-let-7a-5p	ENSG00000150471
hsa-let-7a-5p	ENSG00000128039
hsa-let-7a-5p	ENSG00000182836
hsa-let-7a-5p	ENSG00000096401
hsa-let-7a-5p	ENSG00000180667
hsa-let-7a-5p	ENSG00000268193
hsa-let-7a-5p	ENSG00000146670
hsa-let-7a-5p	ENSG00000125977
hsa-let-7a-5p	ENSG00000179841
hsa-let-7a-5p	ENSG00000134824
hsa-let-7a-5p	ENSG00000170113
hsa-let-7a-5p	ENSG00000285991
hsa-let-7a-5p	ENSG00000012174
hsa-let-7a-5p	ENSG00000075891
hsa-let-7a-5p	ENSG00000159618
hsa-let-7a-5p	ENSG00000133800
hsa-let-7a-5p	ENSG00000198933
hsa-let-7a-5p	ENSG00000159184
hsa-let-7a-5p	ENSG00000167173
hsa-let-7a-5p	ENSG00000188778
hsa-let-7a-5p	ENSG00000188817
hsa-let-7a-5p	ENSG00000175130
hsa-let-7a-5p	ENSG00000152291
hsa-let-7a-5p	ENSG00000092108
hsa-let-7a-5p	ENSG00000162738
hsa-let-7a-5p	ENSG00000173894
hsa-let-7a-5p	ENSG00000146955
hsa-let-7a-5p	ENSG00000138823
hsa-let-7a-5p	ENSG00000059728
hsa-let-7a-5p	ENSG00000267041
hsa-let-7a-5p	ENSG00000103319
hsa-let-7a-5p	ENSG00000172061
hsa-let-7a-5p	ENSG00000162415
hsa-let-7a-5p	ENSG00000206557
hsa-let-7a-5p	ENSG00000166557
hsa-let-7a-5p	ENSG00000168876
hsa-let-7a-5p	ENSG00000172339
hsa-let-7a-5p	ENSG00000196911
hsa-let-7a-5p	ENSG00000132275
hsa-let-7a-5p	ENSG00000164651
hsa-let-7a-5p	ENSG00000204003
hsa-let-7a-5p	ENSG00000141639
hsa-let-7a-5p	ENSG00000101280
hsa-let-7a-5p	ENSG00000115275
hsa-let-7a-5p	ENSG00000136869
hsa-let-7a-5p	ENSG00000137574
hsa-let-7a-5p	ENSG00000132718
hsa-let-7a-5p	ENSG00000117834
hsa-let-7a-5p	ENSG00000168005
hsa-let-7a-5p	ENSG00000089820
hsa-let-7a-5p	ENSG00000179364
hsa-let-7a-5p	ENSG00000106692
hsa-let-7a-5p	ENSG00000038210
hsa-let-7a-5p	ENSG00000204138
hsa-let-7a-5p	ENSG00000113763
hsa-let-7a-5p	ENSG00000256206
hsa-let-7a-5p	ENSG00000167037
hsa-let-7a-5p	ENSG00000172409
hsa-let-7a-5p	ENSG00000187918
hsa-let-7a-5p	ENSG00000104356
hsa-let-7a-5p	ENSG00000148483
hsa-let-7a-5p	ENSG00000185813
hsa-let-7a-5p	ENSG00000186431
hsa-let-7a-5p	ENSG00000175536
hsa-let-7a-5p	ENSG00000204147
hsa-let-7a-5p	ENSG00000087589
hsa-let-7a-5p	ENSG00000185070
hsa-let-7a-5p	ENSG00000136014
hsa-let-7a-5p	ENSG00000105507
hsa-let-7a-5p	ENSG00000164346
hsa-let-7a-5p	ENSG00000094963
hsa-let-7a-5p	ENSG00000136925
hsa-let-7a-5p	ENSG00000173264
hsa-let-7a-5p	ENSG00000166135
hsa-let-7a-5p	ENSG00000144580
hsa-let-7a-5p	ENSG00000142634
hsa-let-7a-5p	ENSG00000244242
hsa-let-7a-5p	ENSG00000127334
hsa-let-7a-5p	ENSG00000183778
hsa-let-7a-5p	ENSG00000130702
hsa-let-7a-5p	ENSG00000146197
hsa-let-7a-5p	ENSG00000123178
hsa-let-7a-5p	ENSG00000180801
hsa-let-7a-5p	ENSG00000154813
hsa-let-7a-5p	ENSG00000080845
hsa-let-7a-5p	ENSG00000122733
hsa-let-7a-5p	ENSG00000170624
hsa-let-7a-5p	ENSG00000128645
hsa-let-7a-5p	ENSG00000105983
hsa-let-7a-5p	ENSG00000204977
hsa-let-7a-5p	ENSG00000204442
hsa-let-7a-5p	ENSG00000101448
hsa-let-7a-5p	ENSG00000119906
hsa-let-7a-5p	ENSG00000164237
hsa-let-7a-5p	ENSG00000104497
hsa-let-7a-5p	ENSG00000119004
hsa-let-7a-5p	ENSG00000215012
hsa-let-7a-5p	ENSG00000135686
hsa-let-7a-5p	ENSG00000036530
hsa-let-7a-5p	ENSG00000140297
hsa-let-7a-5p	ENSG00000112992
hsa-let-7a-5p	ENSG00000142606
hsa-let-7a-5p	ENSG00000102034
hsa-let-7a-5p	ENSG00000135702
hsa-let-7a-5p	ENSG00000188167
hsa-let-7a-5p	ENSG00000143067
hsa-let-7a-5p	ENSG00000100330
hsa-let-7a-5p	ENSG00000101752
hsa-let-7a-5p	ENSG00000104964
hsa-let-7a-5p	ENSG00000266265
hsa-let-7a-5p	ENSG00000188886
hsa-let-7a-5p	ENSG00000112394
hsa-let-7a-5p	ENSG00000269313
hsa-let-7a-5p	ENSG00000145779
hsa-let-7a-5p	ENSG00000198074
hsa-let-7a-5p	ENSG00000283563
hsa-let-7a-5p	ENSG00000154429
hsa-let-7a-5p	ENSG00000162924
hsa-let-7a-5p	ENSG00000168872
hsa-let-7a-5p	ENSG00000157954
hsa-let-7a-5p	ENSG00000049759
hsa-let-7a-5p	ENSG00000021645
hsa-let-7a-5p	ENSG00000102531
hsa-let-7a-5p	ENSG00000183092
hsa-let-7a-5p	ENSG00000175591
hsa-let-7a-5p	ENSG00000153130
hsa-let-7a-5p	ENSG00000269791
hsa-let-7a-5p	ENSG00000003402
hsa-let-7a-5p	ENSG00000112365
hsa-let-7a-5p	ENSG00000136630
hsa-let-7a-5p	ENSG00000113719
hsa-let-7a-5p	ENSG00000260537
hsa-let-7a-5p	ENSG00000267699
hsa-let-7a-5p	ENSG00000151320
hsa-let-7a-5p	ENSG00000135365
hsa-let-7a-5p	ENSG00000163904
hsa-let-7a-5p	ENSG00000179165
hsa-let-7a-5p	ENSG00000264364
hsa-let-7a-5p	ENSG00000185115
hsa-let-7a-5p	ENSG00000197081
hsa-let-7a-5p	ENSG00000151079
hsa-let-7a-5p	ENSG00000148225
hsa-let-7a-5p	ENSG00000288558
hsa-let-7a-5p	ENSG00000143469
hsa-let-7a-5p	ENSG00000164933
hsa-let-7a-5p	ENSG00000168795
hsa-let-7a-5p	ENSG00000135931
hsa-let-7a-5p	ENSG00000143816
hsa-let-7a-5p	ENSG00000174684
hsa-let-7a-5p	ENSG00000137265
hsa-let-7a-5p	ENSG00000161958
hsa-let-7a-5p	ENSG00000174197
hsa-let-7a-5p	ENSG00000105229
hsa-let-7a-5p	ENSG00000188822
hsa-let-7a-5p	ENSG00000174013
hsa-let-7a-5p	ENSG00000002919
hsa-let-7a-5p	ENSG00000272414
hsa-let-7a-5p	ENSG00000162063
hsa-let-7a-5p	ENSG00000095015
hsa-let-7a-5p	ENSG00000155016
hsa-let-7a-5p	ENSG00000198890
hsa-let-7a-5p	ENSG00000184575
hsa-let-7a-5p	ENSG00000176230
hsa-let-7a-5p	ENSG00000154262
hsa-let-7a-5p	ENSG00000169291
hsa-let-7a-5p	ENSG00000117593
hsa-let-7a-5p	ENSG00000276490
hsa-let-7a-5p	ENSG00000265817
hsa-let-7a-5p	ENSG00000215182
hsa-let-7a-5p	ENSG00000135622
hsa-let-7a-5p	ENSG00000174502
hsa-let-7a-5p	ENSG00000197147
hsa-let-7a-5p	ENSG00000176422
hsa-let-7a-5p	ENSG00000256235
hsa-let-7a-5p	ENSG00000204308
hsa-let-7a-5p	ENSG00000156030
hsa-let-7a-5p	ENSG00000121058
hsa-let-7a-5p	ENSG00000196632
hsa-let-7a-5p	ENSG00000113946
hsa-let-7a-5p	ENSG00000262730
hsa-let-7a-5p	ENSG00000179240
hsa-let-7a-5p	ENSG00000163935
hsa-let-7a-5p	ENSG00000174165
hsa-let-7a-5p	ENSG00000124209
hsa-let-7a-5p	ENSG00000128595
hsa-let-7a-5p	ENSG00000197587
hsa-let-7a-5p	ENSG00000162695
hsa-let-7a-5p	ENSG00000131242
hsa-let-7a-5p	ENSG00000214688
hsa-let-7a-5p	ENSG00000149654
hsa-let-7a-5p	ENSG00000172478
hsa-let-7a-5p	ENSG00000166106
hsa-let-7a-5p	ENSG00000115107
hsa-let-7a-5p	ENSG00000185112
hsa-let-7a-5p	ENSG00000172731
hsa-let-7a-5p	ENSG00000141449
hsa-let-7a-5p	ENSG00000166351
hsa-let-7a-5p	ENSG00000166473
hsa-let-7a-5p	ENSG00000136040
hsa-let-7a-5p	ENSG00000160072
hsa-let-7a-5p	ENSG00000137393
hsa-let-7a-5p	ENSG00000196839
hsa-let-7a-5p	ENSG00000215114
hsa-let-7a-5p	ENSG00000089723
hsa-let-7a-5p	ENSG00000144749
hsa-let-7a-5p	ENSG00000134030
hsa-let-7a-5p	ENSG00000169403
hsa-let-7a-5p	ENSG00000165650
hsa-let-7a-5p	ENSG00000082258
hsa-let-7a-5p	ENSG00000105392
hsa-let-7a-5p	ENSG00000108963
hsa-let-7a-5p	ENSG00000147065
hsa-let-7a-5p	ENSG00000222036
hsa-let-7a-5p	ENSG00000155659
hsa-let-7a-5p	ENSG00000170509
hsa-let-7a-5p	ENSG00000185823
hsa-let-7a-5p	ENSG00000150776
hsa-let-7a-5p	ENSG00000090857
hsa-let-7a-5p	ENSG00000035403
hsa-let-7a-5p	ENSG00000162989
hsa-let-7a-5p	ENSG00000267426
hsa-let-7a-5p	ENSG00000197077
hsa-let-7a-5p	ENSG00000171611
hsa-let-7a-5p	ENSG00000156853
hsa-let-7a-5p	ENSG00000168904
hsa-let-7a-5p	ENSG00000111684
hsa-let-7a-5p	ENSG00000128849
hsa-let-7a-5p	ENSG00000260092
hsa-let-7a-5p	ENSG00000158156
hsa-let-7a-5p	ENSG00000166233
hsa-let-7a-5p	ENSG00000179889
hsa-let-7a-5p	ENSG00000185386
hsa-let-7a-5p	ENSG00000178171
hsa-let-7a-5p	ENSG00000130956
hsa-let-7a-5p	ENSG00000186300
hsa-let-7a-5p	ENSG00000136231
hsa-let-7a-5p	ENSG00000104885
hsa-let-7a-5p	ENSG00000110934
hsa-let-7a-5p	ENSG00000174840
hsa-let-7a-5p	ENSG00000158467
hsa-let-7a-5p	ENSG00000142444
hsa-let-7a-5p	ENSG00000108984
hsa-let-7a-5p	ENSG00000185129
hsa-let-7a-5p	ENSG00000214193
hsa-let-7a-5p	ENSG00000100626
hsa-let-7a-5p	ENSG00000164338
hsa-let-7a-5p	ENSG00000103742
hsa-let-7a-5p	ENSG00000148154
hsa-let-7a-5p	ENSG00000121542
hsa-let-7a-5p	ENSG00000162664
hsa-let-7a-5p	ENSG00000198585
hsa-let-7a-5p	ENSG00000136383
hsa-let-7a-5p	ENSG00000263465
hsa-let-7a-5p	ENSG00000235272
hsa-let-7a-5p	ENSG00000126003
hsa-let-7a-5p	ENSG00000081014
hsa-let-7a-5p	ENSG00000129595
hsa-let-7a-5p	ENSG00000162543
hsa-let-7a-5p	ENSG00000196700
hsa-let-7a-5p	ENSG00000102349
hsa-let-7a-5p	ENSG00000139546
hsa-let-7a-5p	ENSG00000088756
hsa-let-7a-5p	ENSG00000273003
hsa-let-7a-5p	ENSG00000145819
hsa-let-7a-5p	ENSG00000141756
hsa-let-7a-5p	ENSG00000101342
hsa-let-7a-5p	ENSG00000261609
hsa-let-7a-5p	ENSG00000099194
hsa-let-7a-5p	ENSG00000163873
hsa-let-7a-5p	ENSG00000163807
hsa-let-7a-5p	ENSG00000172320
hsa-let-7a-5p	ENSG00000197406
hsa-let-7a-5p	ENSG00000113645
hsa-let-7a-5p	ENSG00000128604
hsa-let-7a-5p	ENSG00000161395
hsa-let-7a-5p	ENSG00000259522
hsa-let-7a-5p	ENSG00000143158
hsa-let-7a-5p	ENSG00000134917
hsa-let-7a-5p	ENSG00000147316
hsa-let-7a-5p	ENSG00000135482
hsa-let-7a-5p	ENSG00000182902
hsa-let-7a-5p	ENSG00000100427
hsa-let-7a-5p	ENSG00000145113
hsa-let-7a-5p	ENSG00000163347
hsa-let-7a-5p	ENSG00000197555
hsa-let-7a-5p	ENSG00000138814
hsa-let-7a-5p	ENSG00000197565
hsa-let-7a-5p	ENSG00000176641
hsa-let-7a-5p	ENSG00000266028
hsa-let-7a-5p	ENSG00000105656
hsa-let-7a-5p	ENSG00000091513
hsa-let-7a-5p	ENSG00000133884
hsa-let-7a-5p	ENSG00000136159
hsa-let-7a-5p	ENSG00000106392
hsa-let-7a-5p	ENSG00000205808
hsa-let-7a-5p	ENSG00000124151
hsa-let-7a-5p	ENSG00000111266
hsa-let-7a-5p	ENSG00000111325
hsa-let-7a-5p	ENSG00000130940
hsa-let-7a-5p	ENSG00000014824
hsa-let-7a-5p	ENSG00000170854
hsa-let-7a-5p	ENSG00000170265
hsa-let-7a-5p	ENSG00000116406
hsa-let-7a-5p	ENSG00000158186
hsa-let-7a-5p	ENSG00000105855
hsa-let-7a-5p	ENSG00000153201
hsa-let-7a-5p	ENSG00000258405
hsa-let-7a-5p	ENSG00000261832
hsa-let-7a-5p	ENSG00000168758
hsa-let-7a-5p	ENSG00000140995
hsa-let-7a-5p	ENSG00000196876
hsa-let-7a-5p	ENSG00000115568
hsa-let-7a-5p	ENSG00000092203
hsa-let-7a-5p	ENSG00000277632
hsa-let-7a-5p	ENSG00000121671
hsa-let-7a-5p	ENSG00000187068
hsa-let-7a-5p	ENSG00000092847
hsa-let-7a-5p	ENSG00000177663
hsa-let-7a-5p	ENSG00000042317
hsa-let-7a-5p	ENSG00000185658
hsa-let-7a-5p	ENSG00000025800
hsa-let-7a-5p	ENSG00000164451
hsa-let-7a-5p	ENSG00000147533
hsa-let-7a-5p	ENSG00000166278
hsa-let-7a-5p	ENSG00000162396
hsa-let-7a-5p	ENSG00000186017
hsa-let-7a-5p	ENSG00000047597
hsa-let-7a-5p	ENSG00000106686
hsa-let-7a-5p	ENSG00000110080
hsa-let-7a-5p	ENSG00000158813
hsa-let-7a-5p	ENSG00000243501
hsa-let-7a-5p	ENSG00000182378
hsa-let-7a-5p	ENSG00000102921
hsa-let-7a-5p	ENSG00000054690
hsa-let-7a-5p	ENSG00000187325
hsa-let-7a-5p	ENSG00000159217
hsa-let-7a-5p	ENSG00000275004
hsa-let-7a-5p	ENSG00000160051
hsa-let-7a-5p	ENSG00000133056
hsa-let-7a-5p	ENSG00000196730
hsa-let-7a-5p	ENSG00000203782
hsa-let-7a-5p	ENSG00000165566
hsa-let-7a-5p	ENSG00000280433
hsa-let-7a-5p	ENSG00000076716
hsa-let-7a-5p	ENSG00000122863
hsa-let-7a-5p	ENSG00000112297
hsa-let-7a-5p	ENSG00000152439
hsa-let-7a-5p	ENSG00000135720
hsa-let-7a-5p	ENSG00000130544
hsa-let-7a-5p	ENSG00000162999
hsa-let-7a-5p	ENSG00000115421
hsa-let-7a-5p	ENSG00000162430
hsa-let-7a-5p	ENSG00000004139
hsa-let-7a-5p	ENSG00000173578
hsa-let-7a-5p	ENSG00000171033
hsa-let-7a-5p	ENSG00000163251
hsa-let-7a-5p	ENSG00000261308
hsa-let-7a-5p	ENSG00000119661
hsa-let-7a-5p	ENSG00000111581
hsa-let-7a-5p	ENSG00000166261
hsa-let-7a-5p	ENSG00000261408
hsa-let-7a-5p	ENSG00000112218
hsa-let-7a-5p	ENSG00000142233
hsa-let-7a-5p	ENSG00000148158
hsa-let-7a-5p	ENSG00000107282
hsa-let-7a-5p	ENSG00000108506
hsa-let-7a-5p	ENSG00000180357
hsa-let-7a-5p	ENSG00000181350
hsa-let-7a-5p	ENSG00000165434
hsa-let-7a-5p	ENSG00000197037
hsa-let-7a-5p	ENSG00000197849
hsa-let-7a-5p	ENSG00000145996
hsa-let-7a-5p	ENSG00000049239
hsa-let-7a-5p	ENSG00000174695
hsa-let-7a-5p	ENSG00000114349
hsa-let-7a-5p	ENSG00000166589
hsa-let-7a-5p	ENSG00000198799
hsa-let-7a-5p	ENSG00000146828
hsa-let-7a-5p	ENSG00000090539
hsa-let-7a-5p	ENSG00000164932
hsa-let-7a-5p	ENSG00000122778
hsa-let-7a-5p	ENSG00000158669
hsa-let-7a-5p	ENSG00000144031
hsa-let-7a-5p	ENSG00000156831
hsa-let-7a-5p	ENSG00000000460
hsa-let-7a-5p	ENSG00000167524
hsa-let-7a-5p	ENSG00000128585
hsa-let-7a-5p	ENSG00000119446
hsa-let-7a-5p	ENSG00000171860
hsa-let-7a-5p	ENSG00000197603
hsa-let-7a-5p	ENSG00000172243
hsa-let-7a-5p	ENSG00000120211
hsa-let-7a-5p	ENSG00000176928
hsa-let-7a-5p	ENSG00000153485
hsa-let-7a-5p	ENSG00000108100
hsa-let-7a-5p	ENSG00000136868
hsa-let-7a-5p	ENSG00000122367
hsa-let-7a-5p	ENSG00000101445
hsa-let-7a-5p	ENSG00000135441
hsa-let-7a-5p	ENSG00000163110
hsa-let-7a-5p	ENSG00000139998
hsa-let-7a-5p	ENSG00000147655
hsa-let-7a-5p	ENSG00000225828
hsa-let-7a-5p	ENSG00000224470
hsa-let-7a-5p	ENSG00000173928
hsa-let-7a-5p	ENSG00000204304
hsa-let-7a-5p	ENSG00000162399
hsa-let-7a-5p	ENSG00000103066
hsa-let-7a-5p	ENSG00000155893
hsa-let-7a-5p	ENSG00000170385
hsa-let-7a-5p	ENSG00000182752
hsa-let-7a-5p	ENSG00000119725
hsa-let-7a-5p	ENSG00000170775
hsa-let-7a-5p	ENSG00000205978
hsa-let-7a-5p	ENSG00000179922
hsa-let-7a-5p	ENSG00000197102
hsa-let-7a-5p	ENSG00000107829
hsa-let-7a-5p	ENSG00000161298
hsa-let-7a-5p	ENSG00000134186
hsa-let-7a-5p	ENSG00000165757
hsa-let-7a-5p	ENSG00000164610
hsa-let-7a-5p	ENSG00000071054
hsa-let-7a-5p	ENSG00000073008
hsa-let-7a-5p	ENSG00000144118
hsa-let-7a-5p	ENSG00000182795
hsa-let-7a-5p	ENSG00000155858
hsa-let-7a-5p	ENSG00000119138
hsa-let-7a-5p	ENSG00000259207
hsa-let-7a-5p	ENSG00000135912
hsa-let-7a-5p	ENSG00000054938
hsa-let-7a-5p	ENSG00000116132
hsa-let-7a-5p	ENSG00000165934
hsa-let-7a-5p	ENSG00000187922
hsa-let-7a-5p	ENSG00000187486
hsa-let-7a-5p	ENSG00000091073
hsa-let-7a-5p	ENSG00000019505
hsa-let-7a-5p	ENSG00000197562
hsa-let-7a-5p	ENSG00000115604
hsa-let-7a-5p	ENSG00000131475
hsa-let-7a-5p	ENSG00000169905
hsa-let-7a-5p	ENSG00000005238
hsa-let-7a-5p	ENSG00000164877
hsa-let-7a-5p	ENSG00000187866
hsa-let-7a-5p	ENSG00000214013
hsa-let-7a-5p	ENSG00000114650
hsa-let-7a-5p	ENSG00000205336
hsa-let-7a-5p	ENSG00000141404
hsa-let-7a-5p	ENSG00000273540
hsa-let-7a-5p	ENSG00000150893
hsa-let-7a-5p	ENSG00000082153
hsa-let-7a-5p	ENSG00000152348
hsa-let-7a-5p	ENSG00000274211
hsa-let-7a-5p	ENSG00000065613
hsa-let-7a-5p	ENSG00000138101
hsa-let-7a-5p	ENSG00000235007
hsa-let-7a-5p	ENSG00000184992
hsa-let-7a-5p	ENSG00000166145
hsa-let-7a-5p	ENSG00000144028
hsa-let-7a-5p	ENSG00000241484
hsa-let-7a-5p	ENSG00000288701
hsa-let-7a-5p	ENSG00000147255
hsa-let-7a-5p	ENSG00000143458
hsa-let-7a-5p	ENSG00000001617
hsa-let-7a-5p	ENSG00000187772
hsa-let-7a-5p	ENSG00000168175
hsa-let-7a-5p	ENSG00000147854
hsa-let-7a-5p	ENSG00000183283
hsa-let-7a-5p	ENSG00000167081
hsa-let-7a-5p	ENSG00000197935
hsa-let-7a-5p	ENSG00000142677
hsa-let-7a-5p	ENSG00000166147
hsa-let-7a-5p	ENSG00000257950
hsa-let-7a-5p	ENSG00000196391
hsa-let-7a-5p	ENSG00000136928
hsa-let-7a-5p	ENSG00000160803
hsa-let-7a-5p	ENSG00000170542
hsa-let-7a-5p	ENSG00000151846
hsa-let-7a-5p	ENSG00000069869
hsa-let-7a-5p	ENSG00000183775
hsa-let-7a-5p	ENSG00000196208
hsa-let-7a-5p	ENSG00000206181
hsa-let-7a-5p	ENSG00000274847
hsa-let-7a-5p	ENSG00000136504
hsa-let-7a-5p	ENSG00000160767
hsa-let-7a-5p	ENSG00000014123
hsa-let-7a-5p	ENSG00000118596
hsa-let-7a-5p	ENSG00000155827
hsa-let-7a-5p	ENSG00000132763
hsa-let-7a-5p	ENSG00000142700
hsa-let-7a-5p	ENSG00000075461
hsa-let-7a-5p	ENSG00000198435
hsa-let-7a-5p	ENSG00000118402
hsa-let-7a-5p	ENSG00000221933
hsa-let-7a-5p	ENSG00000134780
hsa-let-7a-5p	ENSG00000088247
hsa-let-7a-5p	ENSG00000197106
hsa-let-7a-5p	ENSG00000162761
hsa-let-7a-5p	ENSG00000187510
hsa-let-7a-5p	ENSG00000243646
hsa-let-7a-5p	ENSG00000180543
hsa-let-7a-5p	ENSG00000145331
hsa-let-7a-5p	ENSG00000135503
hsa-let-7a-5p	ENSG00000127903
hsa-let-7a-5p	ENSG00000115234
hsa-let-7a-5p	ENSG00000145388
hsa-let-7a-5p	ENSG00000173226
hsa-let-7a-5p	ENSG00000018189
hsa-let-7a-5p	ENSG00000147852
hsa-let-7a-5p	ENSG00000162882
hsa-let-7a-5p	ENSG00000171793
hsa-let-7a-5p	ENSG00000213341
hsa-let-7a-5p	ENSG00000174914
hsa-let-7a-5p	ENSG00000105141
hsa-let-7a-5p	ENSG00000116874
hsa-let-7a-5p	ENSG00000188897
hsa-let-7a-5p	ENSG00000241852
hsa-let-7a-5p	ENSG00000221944
hsa-let-7a-5p	ENSG00000167526
hsa-let-7a-5p	ENSG00000108055
hsa-let-7a-5p	ENSG00000175894
hsa-let-7a-5p	ENSG00000264324
hsa-let-7a-5p	ENSG00000058091
hsa-let-7a-5p	ENSG00000248713
hsa-let-7a-5p	ENSG00000267706
hsa-let-7a-5p	ENSG00000185467
hsa-let-7a-5p	ENSG00000172809
hsa-let-7a-5p	ENSG00000090097
hsa-let-7a-5p	ENSG00000124762
hsa-let-7a-5p	ENSG00000095539
hsa-let-7a-5p	ENSG00000149483
hsa-let-7a-5p	ENSG00000181991
hsa-let-7a-5p	ENSG00000176994
hsa-let-7a-5p	ENSG00000103966
hsa-let-7a-5p	ENSG00000072682
hsa-let-7a-5p	ENSG00000166860
hsa-let-7a-5p	ENSG00000184166
hsa-let-7a-5p	ENSG00000204950
hsa-let-7a-5p	ENSG00000090612
hsa-let-7a-5p	ENSG00000170577
hsa-let-7a-5p	ENSG00000184465
hsa-let-7a-5p	ENSG00000184226
hsa-let-7a-5p	ENSG00000160208
hsa-let-7a-5p	ENSG00000105419
hsa-let-7a-5p	ENSG00000066923
hsa-let-7a-5p	ENSG00000078804
hsa-let-7a-5p	ENSG00000154736
hsa-let-7a-5p	ENSG00000197961
hsa-let-7a-5p	ENSG00000114021
hsa-let-7a-5p	ENSG00000100170
hsa-let-7a-5p	ENSG00000174498
hsa-let-7a-5p	ENSG00000133216
hsa-let-7a-5p	ENSG00000148358
hsa-let-7a-5p	ENSG00000124343
hsa-let-7a-5p	ENSG00000136052
hsa-let-7a-5p	ENSG00000126768
hsa-let-7a-5p	ENSG00000160305
hsa-let-7a-5p	ENSG00000023318
hsa-let-7a-5p	ENSG00000255346
hsa-let-7a-5p	ENSG00000173212
hsa-let-7a-5p	ENSG00000100314
hsa-let-7a-5p	ENSG00000088451
hsa-let-7a-5p	ENSG00000283247
hsa-let-7a-5p	ENSG00000155097
hsa-let-7a-5p	ENSG00000163517
hsa-let-7a-5p	ENSG00000139163
hsa-let-7a-5p	ENSG00000160783
hsa-let-7a-5p	ENSG00000163602
hsa-let-7a-5p	ENSG00000140548
hsa-let-7a-5p	ENSG00000100441
hsa-let-7a-5p	ENSG00000185352
hsa-let-7a-5p	ENSG00000081985
hsa-let-7a-5p	ENSG00000077232
hsa-let-7a-5p	ENSG00000091844
hsa-let-7a-5p	ENSG00000172568
hsa-let-7a-5p	ENSG00000164597
hsa-let-7a-5p	ENSG00000132207
hsa-let-7a-5p	ENSG00000125247
hsa-let-7a-5p	ENSG00000111711
hsa-let-7a-5p	ENSG00000177732
hsa-let-7a-5p	ENSG00000183864
hsa-let-7a-5p	ENSG00000162931
hsa-let-7a-5p	ENSG00000152208
hsa-let-7a-5p	ENSG00000137959
hsa-let-7a-5p	ENSG00000196242
hsa-let-7a-5p	ENSG00000083844
hsa-let-7a-5p	ENSG00000166634
hsa-let-7a-5p	ENSG00000188124
hsa-let-7a-5p	ENSG00000139697
hsa-let-7a-5p	ENSG00000118160
hsa-let-7a-5p	ENSG00000118961
hsa-let-7a-5p	ENSG00000129009
hsa-let-7a-5p	ENSG00000132205
hsa-let-7a-5p	ENSG00000173214
hsa-let-7a-5p	ENSG00000060656
hsa-let-7a-5p	ENSG00000160679
hsa-let-7a-5p	ENSG00000001561
hsa-let-7a-5p	ENSG00000157927
hsa-let-7a-5p	ENSG00000173285
hsa-let-7a-5p	ENSG00000187867
hsa-let-7a-5p	ENSG00000187699
hsa-let-7a-5p	ENSG00000253276
hsa-let-7a-5p	ENSG00000075391
hsa-let-7a-5p	ENSG00000196305
hsa-let-7a-5p	ENSG00000215397
hsa-let-7a-5p	ENSG00000213463
hsa-let-7a-5p	ENSG00000213471
hsa-let-7a-5p	ENSG00000157087
hsa-let-7a-5p	ENSG00000173918
hsa-let-7a-5p	ENSG00000188312
hsa-let-7a-5p	ENSG00000206260
hsa-let-7a-5p	ENSG00000155966
hsa-let-7a-5p	ENSG00000103067
hsa-let-7a-5p	ENSG00000166133
hsa-let-7a-5p	ENSG00000110042
hsa-let-7a-5p	ENSG00000165583
hsa-let-7a-5p	ENSG00000198844
hsa-let-7a-5p	ENSG00000128524
hsa-let-7a-5p	ENSG00000170486
hsa-let-7a-5p	ENSG00000188089
hsa-let-7a-5p	ENSG00000170185
hsa-let-7a-5p	ENSG00000161551
hsa-let-7a-5p	ENSG00000248405
hsa-let-7a-5p	ENSG00000138617
hsa-let-7a-5p	ENSG00000138496
hsa-let-7a-5p	ENSG00000102837
hsa-let-7a-5p	ENSG00000196935
hsa-let-7a-5p	ENSG00000197943
hsa-let-7a-5p	ENSG00000107551
hsa-let-7b-5p	ENSG00000151883
hsa-let-7b-5p	ENSG00000136908
hsa-let-7b-5p	ENSG00000177181
hsa-let-7b-5p	ENSG00000197779
hsa-let-7b-5p	ENSG00000158006
hsa-let-7b-5p	ENSG00000166169
hsa-let-7b-5p	ENSG00000138303
hsa-let-7b-5p	ENSG00000088538
hsa-let-7b-5p	ENSG00000146909
hsa-let-7b-5p	ENSG00000108861
hsa-let-7b-5p	ENSG00000125970
hsa-let-7b-5p	ENSG00000080166
hsa-let-7b-5p	ENSG00000137802
hsa-let-7b-5p	ENSG00000221900
hsa-let-7b-5p	ENSG00000081148
hsa-let-7b-5p	ENSG00000167702
hsa-let-7b-5p	ENSG00000183309
hsa-let-7b-5p	ENSG00000089225
hsa-let-7b-5p	ENSG00000100276
hsa-let-7b-5p	ENSG00000076067
hsa-let-7b-5p	ENSG00000214376
hsa-let-7b-5p	ENSG00000124256
hsa-let-7b-5p	ENSG00000257315
hsa-let-7b-5p	ENSG00000023839
hsa-let-7b-5p	ENSG00000118655
hsa-let-7b-5p	ENSG00000125779
hsa-let-7b-5p	ENSG00000284626
hsa-let-7b-5p	ENSG00000102466
hsa-let-7b-5p	ENSG00000181026
hsa-let-7b-5p	ENSG00000198542
hsa-let-7b-5p	ENSG00000159433
hsa-let-7b-5p	ENSG00000188846
hsa-let-7b-5p	ENSG00000164294
hsa-let-7b-5p	ENSG00000165288
hsa-let-7b-5p	ENSG00000142252
hsa-let-7b-5p	ENSG00000107021
hsa-let-7b-5p	ENSG00000161202
hsa-let-7b-5p	ENSG00000077157
hsa-let-7b-5p	ENSG00000183035
hsa-let-7b-5p	ENSG00000268447
hsa-let-7b-5p	ENSG00000086544
hsa-let-7b-5p	ENSG00000265491
hsa-let-7b-5p	ENSG00000100078
hsa-let-7b-5p	ENSG00000169744
hsa-let-7b-5p	ENSG00000152683
hsa-let-7b-5p	ENSG00000113327
hsa-let-7b-5p	ENSG00000182831
hsa-let-7b-5p	ENSG00000146143
hsa-let-7b-5p	ENSG00000204116
hsa-let-7b-5p	ENSG00000162946
hsa-let-7b-5p	ENSG00000132671
hsa-let-7b-5p	ENSG00000128573
hsa-let-7b-5p	ENSG00000186073
hsa-let-7b-5p	ENSG00000279486
hsa-let-7b-5p	ENSG00000205189
hsa-let-7b-5p	ENSG00000172457
hsa-let-7b-5p	ENSG00000173349
hsa-let-7b-5p	ENSG00000181830
hsa-let-7b-5p	ENSG00000141655
hsa-let-7b-5p	ENSG00000182218
hsa-let-7b-5p	ENSG00000163362
hsa-let-7b-5p	ENSG00000164576
hsa-let-7b-5p	ENSG00000186051
hsa-let-7b-5p	ENSG00000137207
hsa-let-7b-5p	ENSG00000184206
hsa-let-7b-5p	ENSG00000140474
hsa-let-7b-5p	ENSG00000158050
hsa-let-7b-5p	ENSG00000196547
hsa-let-7b-5p	ENSG00000105991
hsa-let-7b-5p	ENSG00000123219
hsa-let-7b-5p	ENSG00000174799
hsa-let-7b-5p	ENSG00000049192
hsa-let-7b-5p	ENSG00000182742
hsa-let-7b-5p	ENSG00000155974
hsa-let-7b-5p	ENSG00000135373
hsa-let-7b-5p	ENSG00000205363
hsa-let-7b-5p	ENSG00000165521
hsa-let-7b-5p	ENSG00000026103
hsa-let-7b-5p	ENSG00000261732
hsa-let-7b-5p	ENSG00000114013
hsa-let-7b-5p	ENSG00000175595
hsa-let-7b-5p	ENSG00000003056
hsa-let-7b-5p	ENSG00000234857
hsa-let-7b-5p	ENSG00000139842
hsa-let-7b-5p	ENSG00000169252
hsa-let-7b-5p	ENSG00000205213
hsa-let-7b-5p	ENSG00000184602
hsa-let-7b-5p	ENSG00000128165
hsa-let-7b-5p	ENSG00000119227
hsa-let-7b-5p	ENSG00000166689
hsa-let-7b-5p	ENSG00000140807
hsa-let-7b-5p	ENSG00000015479
hsa-let-7b-5p	ENSG00000106636
hsa-let-7b-5p	ENSG00000133477
hsa-let-7b-5p	ENSG00000184860
hsa-let-7b-5p	ENSG00000004468
hsa-let-7b-5p	ENSG00000131069
hsa-let-7b-5p	ENSG00000076641
hsa-let-7b-5p	ENSG00000153006
hsa-let-7b-5p	ENSG00000198440
hsa-let-7b-5p	ENSG00000168214
hsa-let-7b-5p	ENSG00000116017
hsa-let-7b-5p	ENSG00000131791
hsa-let-7b-5p	ENSG00000283486
hsa-let-7b-5p	ENSG00000132819
hsa-let-7b-5p	ENSG00000188730
hsa-let-7b-5p	ENSG00000204262
hsa-let-7b-5p	ENSG00000160325
hsa-let-7b-5p	ENSG00000198015
hsa-let-7b-5p	ENSG00000175161
hsa-let-7b-5p	ENSG00000196182
hsa-let-7b-5p	ENSG00000188766
hsa-let-7b-5p	ENSG00000114999
hsa-let-7b-5p	ENSG00000161911
hsa-let-7b-5p	ENSG00000128534
hsa-let-7b-5p	ENSG00000215174
hsa-let-7b-5p	ENSG00000056998
hsa-let-7b-5p	ENSG00000119969
hsa-let-7b-5p	ENSG00000172318
hsa-let-7b-5p	ENSG00000169116
hsa-let-7b-5p	ENSG00000136261
hsa-let-7b-5p	ENSG00000102359
hsa-let-7b-5p	ENSG00000124574
hsa-let-7b-5p	ENSG00000155714
hsa-let-7b-5p	ENSG00000172000
hsa-let-7b-5p	ENSG00000196230
hsa-let-7b-5p	ENSG00000103021
hsa-let-7b-5p	ENSG00000139973
hsa-let-7b-5p	ENSG00000134757
hsa-let-7b-5p	ENSG00000137204
hsa-let-7b-5p	ENSG00000116688
hsa-let-7b-5p	ENSG00000076356
hsa-let-7b-5p	ENSG00000188677
hsa-let-7b-5p	ENSG00000118503
hsa-let-7b-5p	ENSG00000148730
hsa-let-7b-5p	ENSG00000121410
hsa-let-7b-5p	ENSG00000123612
hsa-let-7b-5p	ENSG00000112559
hsa-let-7b-5p	ENSG00000131732
hsa-let-7b-5p	ENSG00000124440
hsa-let-7b-5p	ENSG00000165699
hsa-let-7b-5p	ENSG00000164124
hsa-let-7b-5p	ENSG00000125657
hsa-let-7b-5p	ENSG00000167751
hsa-let-7b-5p	ENSG00000123505
hsa-let-7b-5p	ENSG00000168397
hsa-let-7b-5p	ENSG00000233056
hsa-let-7b-5p	ENSG00000068878
hsa-let-7b-5p	ENSG00000175906
hsa-let-7b-5p	ENSG00000101670
hsa-let-7b-5p	ENSG00000039987
hsa-let-7b-5p	ENSG00000146555
hsa-let-7b-5p	ENSG00000266076
hsa-let-7b-5p	ENSG00000189120
hsa-let-7b-5p	ENSG00000267261
hsa-let-7b-5p	ENSG00000196427
hsa-let-7b-5p	ENSG00000185585
hsa-let-7b-5p	ENSG00000112343
hsa-let-7b-5p	ENSG00000183137
hsa-let-7b-5p	ENSG00000015568
hsa-let-7b-5p	ENSG00000008735
hsa-let-7b-5p	ENSG00000109943
hsa-let-7b-5p	ENSG00000180758
hsa-let-7b-5p	ENSG00000154237
hsa-let-7b-5p	ENSG00000125084
hsa-let-7b-5p	ENSG00000146276
hsa-let-7b-5p	ENSG00000168495
hsa-let-7b-5p	ENSG00000127328
hsa-let-7b-5p	ENSG00000124613
hsa-let-7b-5p	ENSG00000080561
hsa-let-7b-5p	ENSG00000125255
hsa-let-7b-5p	ENSG00000177374
hsa-let-7b-5p	ENSG00000109107
hsa-let-7b-5p	ENSG00000172840
hsa-let-7b-5p	ENSG00000141429
hsa-let-7b-5p	ENSG00000051620
hsa-let-7b-5p	ENSG00000215475
hsa-let-7b-5p	ENSG00000091317
hsa-let-7b-5p	ENSG00000173320
hsa-let-7b-5p	ENSG00000161850
hsa-let-7b-5p	ENSG00000172687
hsa-let-7b-5p	ENSG00000071243
hsa-let-7b-5p	ENSG00000165370
hsa-let-7b-5p	ENSG00000100106
hsa-let-7b-5p	ENSG00000221988
hsa-let-7b-5p	ENSG00000227345
hsa-let-7b-5p	ENSG00000143842
hsa-let-7b-5p	ENSG00000076258
hsa-let-7b-5p	ENSG00000162438
hsa-let-7b-5p	ENSG00000179335
hsa-let-7b-5p	ENSG00000138678
hsa-let-7b-5p	ENSG00000101194
hsa-let-7b-5p	ENSG00000170043
hsa-let-7b-5p	ENSG00000171467
hsa-let-7b-5p	ENSG00000105675
hsa-let-7b-5p	ENSG00000164087
hsa-let-7b-5p	ENSG00000119778
hsa-let-7b-5p	ENSG00000197774
hsa-let-7b-5p	ENSG00000152818
hsa-let-7b-5p	ENSG00000167131
hsa-let-7b-5p	ENSG00000144843
hsa-let-7b-5p	ENSG00000213676
hsa-let-7b-5p	ENSG00000008323
hsa-let-7b-5p	ENSG00000177807
hsa-let-7b-5p	ENSG00000181894
hsa-let-7b-5p	ENSG00000173237
hsa-let-7b-5p	ENSG00000132464
hsa-let-7b-5p	ENSG00000196458
hsa-let-7b-5p	ENSG00000039068
hsa-let-7b-5p	ENSG00000075415
hsa-let-7b-5p	ENSG00000171365
hsa-let-7b-5p	ENSG00000111275
hsa-let-7b-5p	ENSG00000278619
hsa-let-7b-5p	ENSG00000135638
hsa-let-7b-5p	ENSG00000170276
hsa-let-7b-5p	ENSG00000109906
hsa-let-7b-5p	ENSG00000183208
hsa-let-7b-5p	ENSG00000163684
hsa-let-7b-5p	ENSG00000164970
hsa-let-7b-5p	ENSG00000196865
hsa-let-7b-5p	ENSG00000165970
hsa-let-7b-5p	ENSG00000242173
hsa-let-7b-5p	ENSG00000173273
hsa-let-7b-5p	ENSG00000114268
hsa-let-7b-5p	ENSG00000105939
hsa-let-7b-5p	ENSG00000137449
hsa-let-7b-5p	ENSG00000177076
hsa-let-7b-5p	ENSG00000288656
hsa-let-7b-5p	ENSG00000153936
hsa-let-7b-5p	ENSG00000119401
hsa-let-7b-5p	ENSG00000178338
hsa-let-7b-5p	ENSG00000187838
hsa-let-7b-5p	ENSG00000146701
hsa-let-7b-5p	ENSG00000108239
hsa-let-7b-5p	ENSG00000277494
hsa-let-7b-5p	ENSG00000081277
hsa-let-7b-5p	ENSG00000099804
hsa-let-7b-5p	ENSG00000241233
hsa-let-7b-5p	ENSG00000174842
hsa-let-7b-5p	ENSG00000167113
hsa-let-7b-5p	ENSG00000187754
hsa-let-7b-5p	ENSG00000165416
hsa-let-7b-5p	ENSG00000262560
hsa-let-7b-5p	ENSG00000021488
hsa-let-7b-5p	ENSG00000213281
hsa-let-7b-5p	ENSG00000160218
hsa-let-7b-5p	ENSG00000187244
hsa-let-7b-5p	ENSG00000164327
hsa-let-7b-5p	ENSG00000114735
hsa-let-7b-5p	ENSG00000140479
hsa-let-7b-5p	ENSG00000088888
hsa-let-7b-5p	ENSG00000171791
hsa-let-7b-5p	ENSG00000172466
hsa-let-7b-5p	ENSG00000179361
hsa-let-7b-5p	ENSG00000137809
hsa-let-7b-5p	ENSG00000078401
hsa-let-7b-5p	ENSG00000062282
hsa-let-7b-5p	ENSG00000151470
hsa-let-7b-5p	ENSG00000146109
hsa-let-7b-5p	ENSG00000204695
hsa-let-7b-5p	ENSG00000125170
hsa-let-7b-5p	ENSG00000100811
hsa-let-7b-5p	ENSG00000125485
hsa-let-7b-5p	ENSG00000166192
hsa-let-7b-5p	ENSG00000285868
hsa-let-7b-5p	ENSG00000039319
hsa-let-7b-5p	ENSG00000172578
hsa-let-7b-5p	ENSG00000182489
hsa-let-7b-5p	ENSG00000139567
hsa-let-7b-5p	ENSG00000102962
hsa-let-7b-5p	ENSG00000275385
hsa-let-7b-5p	ENSG00000259956
hsa-let-7b-5p	ENSG00000154144
hsa-let-7b-5p	ENSG00000166573
hsa-let-7b-5p	ENSG00000106479
hsa-let-7b-5p	ENSG00000166507
hsa-let-7b-5p	ENSG00000247315
hsa-let-7b-5p	ENSG00000167065
hsa-let-7b-5p	ENSG00000155008
hsa-let-7b-5p	ENSG00000188343
hsa-let-7b-5p	ENSG00000128268
hsa-let-7b-5p	ENSG00000180008
hsa-let-7b-5p	ENSG00000131966
hsa-let-7b-5p	ENSG00000121933
hsa-let-7b-5p	ENSG00000185278
hsa-let-7b-5p	ENSG00000204193
hsa-let-7b-5p	ENSG00000183307
hsa-let-7b-5p	ENSG00000188811
hsa-let-7b-5p	ENSG00000107643
hsa-let-7b-5p	ENSG00000063587
hsa-let-7b-5p	ENSG00000175764
hsa-let-7b-5p	ENSG00000073282
hsa-let-7b-5p	ENSG00000123388
hsa-let-7b-5p	ENSG00000137770
hsa-let-7b-5p	ENSG00000186407
hsa-let-7b-5p	ENSG00000119689
hsa-let-7b-5p	ENSG00000164692
hsa-let-7b-5p	ENSG00000089169
hsa-let-7b-5p	ENSG00000274070
hsa-let-7b-5p	ENSG00000255154
hsa-let-7b-5p	ENSG00000090512
hsa-let-7b-5p	ENSG00000099974
hsa-let-7b-5p	ENSG00000052795
hsa-let-7b-5p	ENSG00000160471
hsa-let-7b-5p	ENSG00000119397
hsa-let-7b-5p	ENSG00000163840
hsa-let-7b-5p	ENSG00000125630
hsa-let-7b-5p	ENSG00000166923
hsa-let-7b-5p	ENSG00000101224
hsa-let-7b-5p	ENSG00000256223
hsa-let-7b-5p	ENSG00000113070
hsa-let-7b-5p	ENSG00000167889
hsa-let-7b-5p	ENSG00000137727
hsa-let-7b-5p	ENSG00000151322
hsa-let-7b-5p	ENSG00000277258
hsa-let-7b-5p	ENSG00000213203
hsa-let-7b-5p	ENSG00000204538
hsa-let-7b-5p	ENSG00000147649
hsa-let-7b-5p	ENSG00000187792
hsa-let-7b-5p	ENSG00000183808
hsa-let-7b-5p	ENSG00000160917
hsa-let-7b-5p	ENSG00000135821
hsa-let-7b-5p	ENSG00000002834
hsa-let-7b-5p	ENSG00000105501
hsa-let-7b-5p	ENSG00000164776
hsa-let-7b-5p	ENSG00000115282
hsa-let-7b-5p	ENSG00000124831
hsa-let-7b-5p	ENSG00000159479
hsa-let-7b-5p	ENSG00000144021
hsa-let-7b-5p	ENSG00000165259
hsa-let-7b-5p	ENSG00000197312
hsa-let-7b-5p	ENSG00000107890
hsa-let-7b-5p	ENSG00000139645
hsa-let-7b-5p	ENSG00000048471
hsa-let-7b-5p	ENSG00000091831
hsa-let-7b-5p	ENSG00000205922
hsa-let-7b-5p	ENSG00000165185
hsa-let-7b-5p	ENSG00000107719
hsa-let-7b-5p	ENSG00000265107
hsa-let-7b-5p	ENSG00000144278
hsa-let-7b-5p	ENSG00000168067
hsa-let-7b-5p	ENSG00000113387
hsa-let-7b-5p	ENSG00000140526
hsa-let-7b-5p	ENSG00000185338
hsa-let-7b-5p	ENSG00000158480
hsa-let-7b-5p	ENSG00000099337
hsa-let-7b-5p	ENSG00000268104
hsa-let-7b-5p	ENSG00000089127
hsa-let-7b-5p	ENSG00000169504
hsa-let-7b-5p	ENSG00000167470
hsa-let-7b-5p	ENSG00000151612
hsa-let-7b-5p	ENSG00000120162
hsa-let-7b-5p	ENSG00000108821
hsa-let-7b-5p	ENSG00000089022
hsa-let-7b-5p	ENSG00000135045
hsa-let-7b-5p	ENSG00000128510
hsa-let-7b-5p	ENSG00000081248
hsa-let-7b-5p	ENSG00000138759
hsa-let-7b-5p	ENSG00000100714
hsa-let-7b-5p	ENSG00000165300
hsa-let-7b-5p	ENSG00000117751
hsa-let-7b-5p	ENSG00000100344
hsa-let-7b-5p	ENSG00000101654
hsa-let-7b-5p	ENSG00000181418
hsa-let-7b-5p	ENSG00000124743
hsa-let-7b-5p	ENSG00000033327
hsa-let-7b-5p	ENSG00000181625
hsa-let-7b-5p	ENSG00000198812
hsa-let-7b-5p	ENSG00000189050
hsa-let-7b-5p	ENSG00000165548
hsa-let-7b-5p	ENSG00000083814
hsa-let-7b-5p	ENSG00000138161
hsa-let-7b-5p	ENSG00000125355
hsa-let-7b-5p	ENSG00000160229
hsa-let-7b-5p	ENSG00000102125
hsa-let-7b-5p	ENSG00000204923
hsa-let-7b-5p	ENSG00000104979
hsa-let-7b-5p	ENSG00000197622
hsa-let-7b-5p	ENSG00000125885
hsa-let-7b-5p	ENSG00000262484
hsa-let-7b-5p	ENSG00000204131
hsa-let-7b-5p	ENSG00000233198
hsa-let-7b-5p	ENSG00000047056
hsa-let-7b-5p	ENSG00000144233
hsa-let-7b-5p	ENSG00000134072
hsa-let-7b-5p	ENSG00000185361
hsa-let-7b-5p	ENSG00000206026
hsa-let-7b-5p	ENSG00000168542
hsa-let-7b-5p	ENSG00000182240
hsa-let-7b-5p	ENSG00000106460
hsa-let-7b-5p	ENSG00000135476
hsa-let-7b-5p	ENSG00000184451
hsa-let-7b-5p	ENSG00000182195
hsa-let-7b-5p	ENSG00000258790
hsa-let-7b-5p	ENSG00000143851
hsa-let-7b-5p	ENSG00000126070
hsa-let-7b-5p	ENSG00000260903
hsa-let-7b-5p	ENSG00000254087
hsa-let-7b-5p	ENSG00000084070
hsa-let-7b-5p	ENSG00000113263
hsa-let-7b-5p	ENSG00000181826
hsa-let-7b-5p	ENSG00000075388
hsa-let-7b-5p	ENSG00000117362
hsa-let-7b-5p	ENSG00000173473
hsa-let-7b-5p	ENSG00000104290
hsa-let-7b-5p	ENSG00000163053
hsa-let-7b-5p	ENSG00000139651
hsa-let-7b-5p	ENSG00000036828
hsa-let-7b-5p	ENSG00000177842
hsa-let-7b-5p	ENSG00000261115
hsa-let-7b-5p	ENSG00000136603
hsa-let-7b-5p	ENSG00000179403
hsa-let-7b-5p	ENSG00000144136
hsa-let-7b-5p	ENSG00000174021
hsa-let-7b-5p	ENSG00000166575
hsa-let-7b-5p	ENSG00000114127
hsa-let-7b-5p	ENSG00000110063
hsa-let-7b-5p	ENSG00000141622
hsa-let-7b-5p	ENSG00000130311
hsa-let-7b-5p	ENSG00000174527
hsa-let-7b-5p	ENSG00000157349
hsa-let-7b-5p	ENSG00000182095
hsa-let-7b-5p	ENSG00000198625
hsa-let-7b-5p	ENSG00000258653
hsa-let-7b-5p	ENSG00000171119
hsa-let-7b-5p	ENSG00000143333
hsa-let-7b-5p	ENSG00000179021
hsa-let-7b-5p	ENSG00000273294
hsa-let-7b-5p	ENSG00000165671
hsa-let-7b-5p	ENSG00000175344
hsa-let-7b-5p	ENSG00000172613
hsa-let-7b-5p	ENSG00000284024
hsa-let-7b-5p	ENSG00000285382
hsa-let-7b-5p	ENSG00000127314
hsa-let-7b-5p	ENSG00000114125
hsa-let-7b-5p	ENSG00000169612
hsa-let-7b-5p	ENSG00000076984
hsa-let-7b-5p	ENSG00000125871
hsa-let-7b-5p	ENSG00000145569
hsa-let-7b-5p	ENSG00000121680
hsa-let-7b-5p	ENSG00000140450
hsa-let-7b-5p	ENSG00000174804
hsa-let-7b-5p	ENSG00000161647
hsa-let-7b-5p	ENSG00000275464
hsa-let-7b-5p	ENSG00000086159
hsa-let-7b-5p	ENSG00000167112
hsa-let-7b-5p	ENSG00000160401
hsa-let-7b-5p	ENSG00000139515
hsa-let-7b-5p	ENSG00000113196
hsa-let-7b-5p	ENSG00000103037
hsa-let-7b-5p	ENSG00000170075
hsa-let-7b-5p	ENSG00000008324
hsa-let-7b-5p	ENSG00000121039
hsa-let-7b-5p	ENSG00000168830
hsa-let-7b-5p	ENSG00000137309
hsa-let-7b-5p	ENSG00000117560
hsa-let-7b-5p	ENSG00000285982
hsa-let-7b-5p	ENSG00000164219
hsa-let-7b-5p	ENSG00000078124
hsa-let-7b-5p	ENSG00000254986
hsa-let-7b-5p	ENSG00000169194
hsa-let-7b-5p	ENSG00000126353
hsa-let-7b-5p	ENSG00000131779
hsa-let-7b-5p	ENSG00000221914
hsa-let-7b-5p	ENSG00000084453
hsa-let-7b-5p	ENSG00000165219
hsa-let-7b-5p	ENSG00000165359
hsa-let-7b-5p	ENSG00000106799
hsa-let-7b-5p	ENSG00000137409
hsa-let-7b-5p	ENSG00000196123
hsa-let-7b-5p	ENSG00000119283
hsa-let-7b-5p	ENSG00000151502
hsa-let-7b-5p	ENSG00000048028
hsa-let-7b-5p	ENSG00000042980
hsa-let-7b-5p	ENSG00000255508
hsa-let-7b-5p	ENSG00000112379
hsa-let-7b-5p	ENSG00000187650
hsa-let-7b-5p	ENSG00000198099
hsa-let-7b-5p	ENSG00000172269
hsa-let-7b-5p	ENSG00000146411
hsa-let-7b-5p	ENSG00000140557
hsa-let-7b-5p	ENSG00000172324
hsa-let-7b-5p	ENSG00000153147
hsa-let-7b-5p	ENSG00000148660
hsa-let-7b-5p	ENSG00000189233
hsa-let-7b-5p	ENSG00000196367
hsa-let-7b-5p	ENSG00000171720
hsa-let-7b-5p	ENSG00000178473
hsa-let-7b-5p	ENSG00000030066
hsa-let-7b-5p	ENSG00000101856
hsa-let-7b-5p	ENSG00000152454
hsa-let-7b-5p	ENSG00000028203
hsa-let-7b-5p	ENSG00000166896
hsa-let-7b-5p	ENSG00000147202
hsa-let-7b-5p	ENSG00000158786
hsa-let-7b-5p	ENSG00000158526
hsa-let-7b-5p	ENSG00000149948
hsa-let-7b-5p	ENSG00000197430
hsa-let-7b-5p	ENSG00000167984
hsa-let-7b-5p	ENSG00000258388
hsa-let-7b-5p	ENSG00000163600
hsa-let-7b-5p	ENSG00000120616
hsa-let-7b-5p	ENSG00000134690
hsa-let-7b-5p	ENSG00000162409
hsa-let-7b-5p	ENSG00000282804
hsa-let-7b-5p	ENSG00000160219
hsa-let-7b-5p	ENSG00000286192
hsa-let-7b-5p	ENSG00000198535
hsa-let-7b-5p	ENSG00000154767
hsa-let-7b-5p	ENSG00000151365
hsa-let-7b-5p	ENSG00000100890
hsa-let-7b-5p	ENSG00000206579
hsa-let-7b-5p	ENSG00000239887
hsa-let-7b-5p	ENSG00000181092
hsa-let-7b-5p	ENSG00000105202
hsa-let-7b-5p	ENSG00000138764
hsa-let-7b-5p	ENSG00000171503
hsa-let-7b-5p	ENSG00000129055
hsa-let-7b-5p	ENSG00000089327
hsa-let-7b-5p	ENSG00000084710
hsa-let-7b-5p	ENSG00000169509
hsa-let-7b-5p	ENSG00000174514
hsa-let-7b-5p	ENSG00000175727
hsa-let-7b-5p	ENSG00000131914
hsa-let-7b-5p	ENSG00000160094
hsa-let-7b-5p	ENSG00000080854
hsa-let-7b-5p	ENSG00000125551
hsa-let-7b-5p	ENSG00000184588
hsa-let-7b-5p	ENSG00000100376
hsa-let-7b-5p	ENSG00000180432
hsa-let-7b-5p	ENSG00000196502
hsa-let-7b-5p	ENSG00000254415
hsa-let-7b-5p	ENSG00000109475
hsa-let-7b-5p	ENSG00000178562
hsa-let-7b-5p	ENSG00000204130
hsa-let-7b-5p	ENSG00000143727
hsa-let-7b-5p	ENSG00000126856
hsa-let-7b-5p	ENSG00000198466
hsa-let-7b-5p	ENSG00000140443
hsa-let-7b-5p	ENSG00000157540
hsa-let-7b-5p	ENSG00000112273
hsa-let-7b-5p	ENSG00000101417
hsa-let-7b-5p	ENSG00000070159
hsa-let-7b-5p	ENSG00000160055
hsa-let-7b-5p	ENSG00000143479
hsa-let-7b-5p	ENSG00000107443
hsa-let-7b-5p	ENSG00000134207
hsa-let-7b-5p	ENSG00000179476
hsa-let-7b-5p	ENSG00000198356
hsa-let-7b-5p	ENSG00000116095
hsa-let-7b-5p	ENSG00000115112
hsa-let-7b-5p	ENSG00000154478
hsa-let-7b-5p	ENSG00000101213
hsa-let-7b-5p	ENSG00000153933
hsa-let-7b-5p	ENSG00000100722
hsa-let-7b-5p	ENSG00000164284
hsa-let-7b-5p	ENSG00000132017
hsa-let-7b-5p	ENSG00000258465
hsa-let-7b-5p	ENSG00000247626
hsa-let-7b-5p	ENSG00000185002
hsa-let-7b-5p	ENSG00000285269
hsa-let-7b-5p	ENSG00000184221
hsa-let-7b-5p	ENSG00000177595
hsa-let-7b-5p	ENSG00000113658
hsa-let-7b-5p	ENSG00000118369
hsa-let-7b-5p	ENSG00000172426
hsa-let-7b-5p	ENSG00000198018
hsa-let-7b-5p	ENSG00000197054
hsa-let-7b-5p	ENSG00000189339
hsa-let-7b-5p	ENSG00000013725
hsa-let-7b-5p	ENSG00000284922
hsa-let-7b-5p	ENSG00000141698
hsa-let-7b-5p	ENSG00000175077
hsa-let-7b-5p	ENSG00000116668
hsa-let-7b-5p	ENSG00000115919
hsa-let-7b-5p	ENSG00000141428
hsa-let-7b-5p	ENSG00000185950
hsa-let-7b-5p	ENSG00000099810
hsa-let-7b-5p	ENSG00000108039
hsa-let-7b-5p	ENSG00000116396
hsa-let-7b-5p	ENSG00000177034
hsa-let-7b-5p	ENSG00000043591
hsa-let-7b-5p	ENSG00000157741
hsa-let-7b-5p	ENSG00000154764
hsa-let-7b-5p	ENSG00000138443
hsa-let-7b-5p	ENSG00000121879
hsa-let-7b-5p	ENSG00000189306
hsa-let-7b-5p	ENSG00000115970
hsa-let-7b-5p	ENSG00000286088
hsa-let-7b-5p	ENSG00000198959
hsa-let-7b-5p	ENSG00000130349
hsa-let-7b-5p	ENSG00000024526
hsa-let-7b-5p	ENSG00000124532
hsa-let-7b-5p	ENSG00000122435
hsa-let-7b-5p	ENSG00000065320
hsa-let-7b-5p	ENSG00000276087
hsa-let-7b-5p	ENSG00000028137
hsa-let-7b-5p	ENSG00000105793
hsa-let-7b-5p	ENSG00000138792
hsa-let-7b-5p	ENSG00000065911
hsa-let-7b-5p	ENSG00000151364
hsa-let-7b-5p	ENSG00000196739
hsa-let-7b-5p	ENSG00000213949
hsa-let-7b-5p	ENSG00000186103
hsa-let-7b-5p	ENSG00000182732
hsa-let-7b-5p	ENSG00000160216
hsa-let-7b-5p	ENSG00000236699
hsa-let-7b-5p	ENSG00000120686
hsa-let-7b-5p	ENSG00000276085
hsa-let-7b-5p	ENSG00000162105
hsa-let-7b-5p	ENSG00000180881
hsa-let-7b-5p	ENSG00000109861
hsa-let-7b-5p	ENSG00000176597
hsa-let-7b-5p	ENSG00000110025
hsa-let-7b-5p	ENSG00000100147
hsa-let-7b-5p	ENSG00000286219
hsa-let-7b-5p	ENSG00000187605
hsa-let-7b-5p	ENSG00000117505
[truncated: 86,173 more rows]
