# Supplementary material for: LncRNA PELATON regulates Th2 cell differentiation by miR-10b-5p/GATA3 axis in allergic rhinitis
Source: World Allergy Organ J. 2025 Aug 21;18(9):101108. doi: 10.1016/j.waojou.2025.101108 (PMC12490600; doi:10.1016/j.waojou.2025.101108)
Supplement: Multimedia component 6 [file mmc6.xlsx]

## Sheet: target genes
Table S6. KEGG analysis of target genes
PathwayID	Pathway	Level1	Level2	list_number	total_number	Pvalue	FDR	Gene	URL
hsa05206	MicroRNAs in cancer	Human Diseases	Cancers: Overview	120	140	0.00371388	0.884983	ENSG00000108379(WNT3),ENSG00000128710(HOXD10),ENSG00000134853(PDGFRA),ENSG00000148516(ZEB1),ENSG00000099942(CRKL),ENSG00000169032(MAP2K1),ENSG00000134250(NOTCH2),ENSG00000088305(DNMT3B),ENSG00000164045(CDC25A),ENSG00000115266(APC2),ENSG00000140416(TPM1),ENSG00000149311(ATM),ENSG00000154229(PRKCA),ENSG00000112715(VEGFA),ENSG00000122707(RECK),ENSG00000171791(BCL2),ENSG00000085563(ABCB1),ENSG0000015…	http://www.kegg.jp/kegg-bin/show_pathway?map05206/K06484%09%23FFFFFF,red/K02677%09%23FFFFFF,red/K04464%09%23FFFFFF,red/K09283%09%23FFFFFF,red/K05099%09%23FFFFFF,red/K17387%09%23FFFFFF,red/K09850%09%23FFFFFF,red/K06493%09%23FFFFFF,red/K13376%09%23FFFFFF,red/K06256%09%23FFFFFF,red/K14021%09%23FFFFFF,red/K04702%09%23FFFFFF,red/K00558%09%23FFFFFF,red/K05859%09%23FFFFFF,red/K07606%09%23FFFFFF,red/K025…
hsa00830	Retinol metabolism	Metabolism	Metabolism of cofactors and vitamins	59	66	0.00549679	0.884983	ENSG00000197408(CYP2B6),ENSG00000241635(UGT1A1),ENSG00000156096(UGT2B4),ENSG00000167165(UGT1A6),ENSG00000108242(CYP2C18),ENSG00000106258(CYP3A5),ENSG00000003137(CYP26B1),ENSG00000135226(UGT2B28),ENSG00000135697(BCO1),ENSG00000095596(CYP26A1),ENSG00000073737(DHRS9),ENSG00000196344(ADH7),ENSG00000157326(DHRS4),ENSG00000140465(CYP1A1),ENSG00000241119(UGT1A9),ENSG00000242515(UGT1A10),ENSG00000138356(…	http://www.kegg.jp/kegg-bin/show_pathway?map00830/K07437%09%23FFFFFF,red/K11147%09%23FFFFFF,red/K17690%09%23FFFFFF,red/K11152%09%23FFFFFF,red/K11154%09%23FFFFFF,red/K00157%09%23FFFFFF,red/K13980%09%23FFFFFF,red/K11156%09%23FFFFFF,red/K11149%09%23FFFFFF,red/K12665%09%23FFFFFF,red/K00678%09%23FFFFFF,red/K00121%09%23FFFFFF,red/K11151%09%23FFFFFF,red/K11158%09%23FFFFFF,red/K11150%09%23FFFFFF,red/K177…
hsa00270	Cysteine and methionine metabolism	Metabolism	Amino acid metabolism	43	48	0.0162314	0.940989	ENSG00000168710(AHCYL1),ENSG00000149089(APIP),ENSG00000120053(GOT1),ENSG00000158467(AHCYL2),ENSG00000105552(BCAT2),ENSG00000182551(ADI1),ENSG00000111716(LDHB),ENSG00000129596(CDO1),ENSG00000088305(DNMT3B),ENSG00000134333(LDHA),ENSG00000123505(AMD1),ENSG00000113492(AGXT2),ENSG00000135094(SDS),ENSG00000145293(ENOPH1),ENSG00000104951(IL4I1),ENSG00000023909(GCLM),ENSG00000137944(KYAT3),ENSG0000011698…	http://www.kegg.jp/kegg-bin/show_pathway?map00270/K00544%09%23FFFFFF,red/K17399%09%23FFFFFF,red/K01758%09%23FFFFFF,red/K01011%09%23FFFFFF,red/K14454%09%23FFFFFF,red/K00816%09%23FFFFFF,red/K00802%09%23FFFFFF,red/K14455%09%23FFFFFF,red/K01611%09%23FFFFFF,red/K00026%09%23FFFFFF,red/K00548%09%23FFFFFF,red/K08964%09%23FFFFFF,red/K08963%09%23FFFFFF,red/K03334%09%23FFFFFF,red/K00789%09%23FFFFFF,red/K214…
hsa04062	Chemokine signaling pathway	Organismal Systems	Immune system	154	186	0.0180935	0.940989	ENSG00000121281(ADCY7),ENSG00000157764(BRAF),ENSG00000134215(VAV3),ENSG00000121966(CXCR4),ENSG00000163464(CXCR1),ENSG00000151882(CCL28),ENSG00000127314(RAP1B),ENSG00000120899(PTK2B),ENSG00000158517(NCF1),ENSG00000113263(ITK),ENSG00000171608(PIK3CD),ENSG00000163823(CCR1),ENSG00000142875(PRKACB),ENSG00000174775(HRAS),ENSG00000156299(TIAM1),ENSG00000275152(CCL16),ENSG00000213341(CHUK),ENSG0000027607…	http://www.kegg.jp/kegg-bin/show_pathway?map04062/K04543%09%23FFFFFF,red/K04392%09%23FFFFFF,red/K04182%09%23FFFFFF,red/K04438%09%23FFFFFF,red/K04193%09%23FFFFFF,red/K19662%09%23FFFFFF,red/K04409%09%23FFFFFF,red/K06068%09%23FFFFFF,red/K12671%09%23FFFFFF,red/K08041%09%23FFFFFF,red/K11220%09%23FFFFFF,red/K05050%09%23FFFFFF,red/K16596%09%23FFFFFF,red/K21096%09%23FFFFFF,red/K17447%09%23FFFFFF,red/K080…
hsa04064	NF-kappa B signaling pathway	Environmental Information Processing	Signal transduction	77	90	0.0204381	0.940989	ENSG00000101017(CD40),ENSG00000136869(TLR4),ENSG00000197943(PLCG2),ENSG00000101266(CSNK2A1),ENSG00000276070(CCL4L2),ENSG00000169429(CXCL8),ENSG00000137275(RIPK1),ENSG00000141527(CARD14),ENSG00000213341(CHUK),ENSG00000111321(LTBR),ENSG00000110330(BIRC2),ENSG00000118503(TNFAIP3),ENSG00000010671(BTK),ENSG00000150455(TIRAP),ENSG00000243414(TICAM2),ENSG00000125735(TNFSF14),ENSG00000102245(CD40LG),ENSG…	http://www.kegg.jp/kegg-bin/show_pathway?map04064/K06527%09%23FFFFFF,red/K03156%09%23FFFFFF,red/K01348%09%23FFFFFF,red/K16072%09%23FFFFFF,red/K05147%09%23FFFFFF,red/K11859%09%23FFFFFF,red/K09253%09%23FFFFFF,red/K05409%09%23FFFFFF,red/K07369%09%23FFFFFF,red/K05855%09%23FFFFFF,red/K10030%09%23FFFFFF,red/K04728%09%23FFFFFF,red/K10031%09%23FFFFFF,red/K05476%09%23FFFFFF,red/K05842%09%23FFFFFF,red/K058…
hsa00562	Inositol phosphate metabolism	Metabolism	Carbohydrate metabolism	62	72	0.0277269	0.940989	ENSG00000102043(MTMR8),ENSG00000149527(PLCH2),ENSG00000133056(PIK3C2B),ENSG00000211456(SACM1L),ENSG00000204084(INPP5B),ENSG00000143772(ITPKB),ENSG00000114805(PLCH1),ENSG00000105655(ISYNA1),ENSG00000168918(INPP5D),ENSG00000186111(PIP5K1C),ENSG00000139144(PIK3C2G),ENSG00000151689(INPP1),ENSG00000068383(INPP5A),ENSG00000171862(PTEN),ENSG00000151151(IPMK),ENSG00000138193(PLCE1),ENSG00000161714(PLCD3)…	http://www.kegg.jp/kegg-bin/show_pathway?map00562/K01092%09%23FFFFFF,red/K01107%09%23FFFFFF,red/K01108%09%23FFFFFF,red/K13712%09%23FFFFFF,red/K18081%09%23FFFFFF,red/K00469%09%23FFFFFF,red/K00914%09%23FFFFFF,red/K03084%09%23FFFFFF,red/K05861%09%23FFFFFF,red/K19801%09%23FFFFFF,red/K15759%09%23FFFFFF,red/K05859%09%23FFFFFF,red/K00923%09%23FFFFFF,red/K00888%09%23FFFFFF,red/K21797%09%23FFFFFF,red/K217…
hsa00650	Butanoate metabolism	Metabolism	Carbohydrate metabolism	25	27	0.0282524	0.940989	ENSG00000128683(GAD1),ENSG00000183549(ACSM5),ENSG00000113790(EHHADH),ENSG00000120437(ACAT2),ENSG00000112972(HMGCS1),ENSG00000146151(HMGCLL1),ENSG00000164039(BDH2),ENSG00000081760(AACS),ENSG00000117305(HMGCL),ENSG00000183747(ACSM2A),ENSG00000005187(ACSM3),ENSG00000075239(ACAT1),ENSG00000083720(OXCT1),ENSG00000084754(HADHA),ENSG00000138796(HADH),ENSG00000183044(ABAT),ENSG00000161267(BDH1),ENSG00000…	http://www.kegg.jp/kegg-bin/show_pathway?map00650/K00626%09%23FFFFFF,red/K01907%09%23FFFFFF,red/K01896%09%23FFFFFF,red/K00139%09%23FFFFFF,red/K01640%09%23FFFFFF,red/K01580%09%23FFFFFF,red/K01027%09%23FFFFFF,red/K07511%09%23FFFFFF,red/K00248%09%23FFFFFF,red/K07515%09%23FFFFFF,red/K00109%09%23FFFFFF,red/K13524%09%23FFFFFF,red/K01641%09%23FFFFFF,red/K00022%09%23FFFFFF,red/K07514%09%23FFFFFF,red/K000…
hsa00601	Glycosphingolipid biosynthesis - lacto and neolacto series	Metabolism	Glycan biosynthesis and metabolism	25	27	0.0282524	0.940989	ENSG00000130383(FUT5),ENSG00000175164(ABO),ENSG00000162630(B3GALT2),ENSG00000086062(B4GALT1),ENSG00000117411(B4GALT2),ENSG00000176920(FUT2),ENSG00000180549(FUT7),ENSG00000126091(ST3GAL3),ENSG00000128274(A4GALT),ENSG00000183778(B3GALT5),ENSG00000064225(ST3GAL6),ENSG00000174951(FUT1),ENSG00000179913(B3GNT3),ENSG00000156413(FUT6),ENSG00000111846(GCNT2),ENSG00000121578(B4GALT4),ENSG00000110080(ST3GAL…	http://www.kegg.jp/kegg-bin/show_pathway?map00601/K03792%09%23FFFFFF,red/K00716%09%23FFFFFF,red/K00709%09%23FFFFFF,red/K07632%09%23FFFFFF,red/K00741%09%23FFFFFF,red/K07819%09%23FFFFFF,red/K03877%09%23FFFFFF,red/K00718%09%23FFFFFF,red/K03494%09%23FFFFFF,red/K03663%09%23FFFFFF,red/K07633%09%23FFFFFF,red/K07971%09%23FFFFFF,red/K07967%09%23FFFFFF,red/K07969%09%23FFFFFF,red/K01988%09%23FFFFFF,red/K007…
hsa05320	Autoimmune thyroid disease	Human Diseases	Immune diseases	44	50	0.0297887	0.940989	ENSG00000121594(CD80),ENSG00000231389(HLA-DPA1),ENSG00000228083(IFNA14),ENSG00000109471(IL2),ENSG00000114013(CD86),ENSG00000136634(IL10),ENSG00000204257(HLA-DMA),ENSG00000241106(HLA-DOB),ENSG00000100453(GZMB),ENSG00000178562(CD28),ENSG00000120235(IFNA6),ENSG00000120242(IFNA8),ENSG00000206503(HLA-A),ENSG00000117560(FASLG),ENSG00000147885(IFNA16),ENSG00000113520(IL4),ENSG00000137080(IFNA21),ENSG000…	http://www.kegg.jp/kegg-bin/show_pathway?map05320/K05414%09%23FFFFFF,red/K05413%09%23FFFFFF,red/K06752%09%23FFFFFF,red/K06538%09%23FFFFFF,red/K05443%09%23FFFFFF,red/K05412%09%23FFFFFF,red/K05429%09%23FFFFFF,red/K06470%09%23FFFFFF,red/K05430%09%23FFFFFF,red/K07818%09%23FFFFFF,red/K03160%09%23FFFFFF,red/K04390%09%23FFFFFF,red/K10809%09%23FFFFFF,red/K01353%09%23FFFFFF,red/K06751%09%23FFFFFF,red/K043…
hsa05332	Graft-versus-host disease	Human Diseases	Immune diseases	29	32	0.0349686	0.940989	ENSG00000125538(IL1B),ENSG00000117560(FASLG),ENSG00000206503(HLA-A),ENSG00000204287(HLA-DRA),ENSG00000204525(HLA-C),ENSG00000204642(HLA-F),ENSG00000231389(HLA-DPA1),ENSG00000111537(IFNG),ENSG00000232810(TNF),ENSG00000121594(CD80),ENSG00000114013(CD86),ENSG00000109471(IL2),ENSG00000204257(HLA-DMA),ENSG00000100453(GZMB),ENSG00000178562(CD28),ENSG00000134539(KLRD1),ENSG00000241106(HLA-DOB),ENSG00000…	http://www.kegg.jp/kegg-bin/show_pathway?map05332/K03156%09%23FFFFFF,red/K07818%09%23FFFFFF,red/K05412%09%23FFFFFF,red/K04389%09%23FFFFFF,red/K04390%09%23FFFFFF,red/K01353%09%23FFFFFF,red/K06751%09%23FFFFFF,red/K04519%09%23FFFFFF,red/K04383%09%23FFFFFF,red/K06516%09%23FFFFFF,red/K05413%09%23FFFFFF,red/K05429%09%23FFFFFF,red/K06752%09%23FFFFFF,red/K04687%09%23FFFFFF,red/K05405%09%23FFFFFF,red/K064…
hsa00310	Lysine degradation	Metabolism	Amino acid metabolism	51	59	0.0389331	0.940989	ENSG00000183955(KMT5A),ENSG00000101945(SUV39H1),ENSG00000133247(KMT5C),ENSG00000181090(EHMT1),ENSG00000197444(OGDHL),ENSG00000109576(AADAT),ENSG00000164256(PRDM9),ENSG00000181555(SETD2),ENSG00000116539(ASH1L),ENSG00000108799(EZH1),ENSG00000143919(CAMKMT),ENSG00000143149(ALDH9A1),ENSG00000005483(KMT2E),ENSG00000072210(ALDH3A2),ENSG00000104885(DOT1L),ENSG00000198756(COLGALT2),ENSG00000152952(PLOD2)…	http://www.kegg.jp/kegg-bin/show_pathway?map00310/K00022%09%23FFFFFF,red/K00473%09%23FFFFFF,red/K00658%09%23FFFFFF,red/K11431%09%23FFFFFF,red/K11427%09%23FFFFFF,red/K11703%09%23FFFFFF,red/K11422%09%23FFFFFF,red/K18494%09%23FFFFFF,red/K14157%09%23FFFFFF,red/K11420%09%23FFFFFF,red/K11425%09%23FFFFFF,red/K07515%09%23FFFFFF,red/K11423%09%23FFFFFF,red/K20796%09%23FFFFFF,red/K09189%09%23FFFFFF,red/K091…
hsa05200	Pathways in cancer	Human Diseases	Cancers: Overview	411	517	0.0392235	0.940989	ENSG00000039068(CDH1),ENSG00000168646(AXIN2),ENSG00000156052(GNAQ),ENSG00000111664(GNB3),ENSG00000110395(CBL),ENSG00000163909(HEYL),ENSG00000151617(EDNRA),ENSG00000184470(TXNRD2),ENSG00000113558(SKP1),ENSG00000132694(ARHGEF11),ENSG00000101333(PLCB4),ENSG00000172379(ARNT2),ENSG00000068028(RASSF1),ENSG00000198668(CALM1),ENSG00000119699(TGFB3),ENSG00000007968(E2F2),ENSG00000135446(CDK4),ENSG00000266…	http://www.kegg.jp/kegg-bin/show_pathway?map05200/K03173%09%23FFFFFF,red/K03175%09%23FFFFFF,red/K02842%09%23FFFFFF,red/K05460%09%23FFFFFF,red/K05717%09%23FFFFFF,red/K03868%09%23FFFFFF,red/K05095%09%23FFFFFF,red/K15589%09%23FFFFFF,red/K02091%09%23FFFFFF,red/K05131%09%23FFFFFF,red/K19663%09%23FFFFFF,red/K02353%09%23FFFFFF,red/K01388%09%23FFFFFF,red/K05130%09%23FFFFFF,red/K03094%09%23FFFFFF,red/K005…
hsa04060	Cytokine-cytokine receptor interaction	Environmental Information Processing	Signaling molecules and interaction	233	289	0.0409413	0.940989	ENSG00000173535(TNFRSF10C),ENSG00000106952(TNFSF8),ENSG00000135960(EDAR),ENSG00000110324(IL10RA),ENSG00000169429(CXCL8),ENSG00000276070(CCL4L2),ENSG00000271503(CCL5),ENSG00000117400(MPL),ENSG00000243646(IL10RB),ENSG00000145777(TSLP),ENSG00000243509(TNFRSF6B),ENSG00000143184(XCL1),ENSG00000127743(IL17B),ENSG00000101017(CD40),ENSG00000173530(TNFRSF10D),ENSG00000137033(IL33),ENSG00000163701(IL17RE),…	http://www.kegg.jp/kegg-bin/show_pathway?map04060/K05141%09%23FFFFFF,red/K05163%09%23FFFFFF,red/K05482%09%23FFFFFF,red/K05067%09%23FFFFFF,red/K21095%09%23FFFFFF,red/K04179%09%23FFFFFF,red/K22674%09%23FFFFFF,red/K05478%09%23FFFFFF,red/K05490%09%23FFFFFF,red/K04390%09%23FFFFFF,red/K04180%09%23FFFFFF,red/K05414%09%23FFFFFF,red/K04177%09%23FFFFFF,red/K05514%09%23FFFFFF,red/K05444%09%23FFFFFF,red/K047…
hsa00430	Taurine and hypotaurine metabolism	Metabolism	Metabolism of other amino acids	11	11	0.0502097	0.940989	ENSG00000181915(ADO),ENSG00000139631(CSAD),ENSG00000100031(GGT1),ENSG00000144644(GADL1),ENSG00000099998(GGT5),ENSG00000167741(GGT6),ENSG00000131067(GGT7),ENSG00000136750(GAD2),ENSG00000136881(BAAT),ENSG00000128683(GAD1),ENSG00000129596(CDO1)	http://www.kegg.jp/kegg-bin/show_pathway?map00430/K00456%09%23FFFFFF,red/K00681%09%23FFFFFF,red/K10712%09%23FFFFFF,red/K00659%09%23FFFFFF,red/K01580%09%23FFFFFF,red/K18592%09%23FFFFFF,red/K18966%09%23FFFFFF,red/
hsa04146	Peroxisome	Cellular Processes	Transport and catabolism	69	82	0.0542412	0.940989	ENSG00000120915(EPHX2),ENSG00000136881(BAAT),ENSG00000172482(AGXT),ENSG00000242110(AMACR),ENSG00000139197(PEX5),ENSG00000115204(MPV17),ENSG00000127980(PEX1),ENSG00000101986(ABCD1),ENSG00000197448(GSTK1),ENSG00000158125(XDH),ENSG00000107537(PHYH),ENSG00000142655(PEX14),ENSG00000166821(PEX11A),ENSG00000182054(IDH2),ENSG00000203797(DDO),ENSG00000116882(HAO2),ENSG00000173208(ABCD2),ENSG00000034693(PE…	http://www.kegg.jp/kegg-bin/show_pathway?map04146/K11147%09%23FFFFFF,red/K00803%09%23FFFFFF,red/K01578%09%23FFFFFF,red/K01897%09%23FFFFFF,red/K04564%09%23FFFFFF,red/K00308%09%23FFFFFF,red/K00272%09%23FFFFFF,red/K05940%09%23FFFFFF,red/K11992%09%23FFFFFF,red/K13343%09%23FFFFFF,red/K13341%09%23FFFFFF,red/K13345%09%23FFFFFF,red/K07514%09%23FFFFFF,red/K08764%09%23FFFFFF,red/K13346%09%23FFFFFF,red/K115…
hsa05330	Allograft rejection	Human Diseases	Immune diseases	31	35	0.056447	0.940989	ENSG00000206503(HLA-A),ENSG00000113520(IL4),ENSG00000117560(FASLG),ENSG00000204642(HLA-F),ENSG00000204525(HLA-C),ENSG00000204287(HLA-DRA),ENSG00000121594(CD80),ENSG00000232810(TNF),ENSG00000111537(IFNG),ENSG00000231389(HLA-DPA1),ENSG00000109471(IL2),ENSG00000136634(IL10),ENSG00000114013(CD86),ENSG00000204257(HLA-DMA),ENSG00000241106(HLA-DOB),ENSG00000178562(CD28),ENSG00000100453(GZMB),ENSG0000018…	http://www.kegg.jp/kegg-bin/show_pathway?map05330/K05425%09%23FFFFFF,red/K04687%09%23FFFFFF,red/K04389%09%23FFFFFF,red/K01353%09%23FFFFFF,red/K05430%09%23FFFFFF,red/K05443%09%23FFFFFF,red/K06752%09%23FFFFFF,red/K03156%09%23FFFFFF,red/K04390%09%23FFFFFF,red/K03160%09%23FFFFFF,red/K05428%09%23FFFFFF,red/K07818%09%23FFFFFF,red/K05412%09%23FFFFFF,red/K06751%09%23FFFFFF,red/K05413%09%23FFFFFF,red/K054…
hsa00120	Primary bile acid biosynthesis	Metabolism	Lipid metabolism	16	17	0.0619806	0.940989	ENSG00000167910(CYP7A1),ENSG00000099377(HSD3B7),ENSG00000146233(CYP39A1),ENSG00000180432(CYP8B1),ENSG00000101473(ACOT8),ENSG00000036530(CYP46A1),ENSG00000172817(CYP7B1),ENSG00000168306(ACOX2),ENSG00000083807(SLC27A5),ENSG00000242110(AMACR),ENSG00000136881(BAAT),ENSG00000198610(AKR1C4),ENSG00000138135(CH25H),ENSG00000116171(SCP2),ENSG00000133835(HSD17B4),ENSG00000122787(AKR1D1)	http://www.kegg.jp/kegg-bin/show_pathway?map00120/K08748%09%23FFFFFF,red/K07431%09%23FFFFFF,red/K10214%09%23FFFFFF,red/K00489%09%23FFFFFF,red/K10223%09%23FFFFFF,red/K00659%09%23FFFFFF,red/K08764%09%23FFFFFF,red/K12405%09%23FFFFFF,red/K01796%09%23FFFFFF,red/K11992%09%23FFFFFF,red/K00251%09%23FFFFFF,red/K07439%09%23FFFFFF,red/K07440%09%23FFFFFF,red/K07430%09%23FFFFFF,red/K12408%09%23FFFFFF,red/K000…
hsa04934	Cushing's syndrome	Human Diseases	Endocrine and metabolic diseases	125	153	0.0623513	0.940989	ENSG00000162104(ADCY9),ENSG00000137841(PLCB2),ENSG00000154342(WNT3A),ENSG00000164742(ADCY1),ENSG00000144959(NCEH1),ENSG00000161202(DVL3),ENSG00000127314(RAP1B),ENSG00000182255(KCNA4),ENSG00000157764(BRAF),ENSG00000118058(KMT2A),ENSG00000105989(WNT2),ENSG00000196363(WDR5),ENSG00000073417(PDE8A),ENSG00000073060(SCARB1),ENSG00000124762(CDKN1A),ENSG00000158955(WNT9B),ENSG00000123374(CDK2),ENSG0000008…	http://www.kegg.jp/kegg-bin/show_pathway?map04934/K09187%09%23FFFFFF,red/K02329%09%23FFFFFF,red/K07843%09%23FFFFFF,red/K02376%09%23FFFFFF,red/K00408%09%23FFFFFF,red/K04200%09%23FFFFFF,red/K04345%09%23FFFFFF,red/K04877%09%23FFFFFF,red/K02085%09%23FFFFFF,red/K18437%09%23FFFFFF,red/K08044%09%23FFFFFF,red/K00444%09%23FFFFFF,red/K00714%09%23FFFFFF,red/K08049%09%23FFFFFF,red/K04850%09%23FFFFFF,red/K066…
hsa00072	Synthesis and degradation of ketone bodies	Metabolism	Lipid metabolism	10	10	0.0659088	0.940989	ENSG00000164039(BDH2),ENSG00000117305(HMGCL),ENSG00000120437(ACAT2),ENSG00000112972(HMGCS1),ENSG00000146151(HMGCLL1),ENSG00000198754(OXCT2),ENSG00000134240(HMGCS2),ENSG00000075239(ACAT1),ENSG00000083720(OXCT1),ENSG00000161267(BDH1)	http://www.kegg.jp/kegg-bin/show_pathway?map00072/K01640%09%23FFFFFF,red/K00019%09%23FFFFFF,red/K00626%09%23FFFFFF,red/K01027%09%23FFFFFF,red/K01641%09%23FFFFFF,red/
hsa04727	GABAergic synapse	Organismal Systems	Nervous system	71	85	0.0674604	0.940989	ENSG00000022355(GABRA1),ENSG00000121281(ADCY7),ENSG00000145863(GABRA6),ENSG00000157103(SLC6A1),ENSG00000151067(CACNA1C),ENSG00000135423(GLS2),ENSG00000142875(PRKACB),ENSG00000171723(GPHN),ENSG00000136750(GAD2),ENSG00000135821(GLUL),ENSG00000164742(ADCY1),ENSG00000162104(ADCY9),ENSG00000167283(ATP5MG),ENSG00000172380(GNG12),ENSG00000072062(PRKACA),ENSG00000126583(PRKCG),ENSG00000101438(SLC32A1),EN…	http://www.kegg.jp/kegg-bin/show_pathway?map04727/K04630%09%23FFFFFF,red/K04536%09%23FFFFFF,red/K13576%09%23FFFFFF,red/K04615%09%23FFFFFF,red/K04345%09%23FFFFFF,red/K15375%09%23FFFFFF,red/K08042%09%23FFFFFF,red/K04647%09%23FFFFFF,red/K04546%09%23FFFFFF,red/K06027%09%23FFFFFF,red/K05192%09%23FFFFFF,red/K04851%09%23FFFFFF,red/K05000%09%23FFFFFF,red/K15374%09%23FFFFFF,red/K04542%09%23FFFFFF,red/K080…
hsa04670	Leukocyte transendothelial migration	Organismal Systems	Immune system	94	114	0.0680182	0.940989	ENSG00000159261(CLDN14),ENSG00000164007(CLDN19),ENSG00000002586(CD99),ENSG00000101335(MYL9),ENSG00000171608(PIK3CD),ENSG00000180209(MYLPF),ENSG00000113263(ITK),ENSG00000100985(MMP9),ENSG00000168421(RHOH),ENSG00000177300(CLDN22),ENSG00000158517(NCF1),ENSG00000120899(PTK2B),ENSG00000127314(RAP1B),ENSG00000134215(VAV3),ENSG00000163347(CLDN1),ENSG00000184113(CLDN5),ENSG00000121966(CXCR4),ENSG00000035…	http://www.kegg.jp/kegg-bin/show_pathway?map04670/K06087%09%23FFFFFF,red/K05763%09%23FFFFFF,red/K17388%09%23FFFFFF,red/K04630%09%23FFFFFF,red/K07363%09%23FFFFFF,red/K05691%09%23FFFFFF,red/K05871%09%23FFFFFF,red/K05718%09%23FFFFFF,red/K04513%09%23FFFFFF,red/K05730%09%23FFFFFF,red/K01403%09%23FFFFFF,red/K01398%09%23FFFFFF,red/K06527%09%23FFFFFF,red/K00922%09%23FFFFFF,red/K12758%09%23FFFFFF,red/K056…
hsa04961	Endocrine and other factor-regulated calcium reabsorption	Organismal Systems	Excretory system	38	44	0.0737421	0.940989	ENSG00000166501(PRKCB),ENSG00000160801(PTH1R),ENSG00000183020(AP2A2),ENSG00000168398(BDKRB2),ENSG00000182621(PLCB1),ENSG00000165059(PRKACG),ENSG00000069849(ATP1B3),ENSG00000070371(CLTCL1),ENSG00000104327(CALB1),ENSG00000196961(AP2A1),ENSG00000133116(KL),ENSG00000103769(RAB11A),ENSG00000156052(GNAQ),ENSG00000018625(ATP1A2),ENSG00000101333(PLCB4),ENSG00000106976(DNM1),ENSG00000127412(TRPV5),ENSG000…	http://www.kegg.jp/kegg-bin/show_pathway?map04961/K11826%09%23FFFFFF,red/K04644%09%23FFFFFF,red/K08049%09%23FFFFFF,red/K19663%09%23FFFFFF,red/K04585%09%23FFFFFF,red/K08046%09%23FFFFFF,red/K19662%09%23FFFFFF,red/K04974%09%23FFFFFF,red/K14756%09%23FFFFFF,red/K08550%09%23FFFFFF,red/K14757%09%23FFFFFF,red/K04345%09%23FFFFFF,red/K01539%09%23FFFFFF,red/K08539%09%23FFFFFF,red/K07904%09%23FFFFFF,red/K046…
hsa04668	TNF signaling pathway	Environmental Information Processing	Signal transduction	89	108	0.0762964	0.940989	ENSG00000125538(IL1B),ENSG00000172216(CEBPB),ENSG00000162302(RPS6KA4),ENSG00000056558(TRAF1),ENSG00000109339(MAPK10),ENSG00000169032(MAP2K1),ENSG00000003400(CASP10),ENSG00000226979(LTA),ENSG00000167207(NOD2),ENSG00000156711(MAPK13),ENSG00000034152(MAP2K3),ENSG00000156735(BAG4),ENSG00000078747(ITCH),ENSG00000115009(CCL20),ENSG00000185386(MAPK11),ENSG00000064012(CASP8),ENSG00000164136(IL15),ENSG000…	http://www.kegg.jp/kegg-bin/show_pathway?map04668/K05508%09%23FFFFFF,red/K16510%09%23FFFFFF,red/K04450%09%23FFFFFF,red/K04415%09%23FFFFFF,red/K01403%09%23FFFFFF,red/K04734%09%23FFFFFF,red/K04519%09%23FFFFFF,red/K04400%09%23FFFFFF,red/K04430%09%23FFFFFF,red/K04467%09%23FFFFFF,red/K12499%09%23FFFFFF,red/K07210%09%23FFFFFF,red/K09048%09%23FFFFFF,red/K03158%09%23FFFFFF,red/K05141%09%23FFFFFF,red/K028…
hsa04514	Cell adhesion molecules (CAMs)	Environmental Information Processing	Signaling molecules and interaction	118	145	0.0819801	0.940989	ENSG00000156284(CLDN8),ENSG00000013725(CD6),ENSG00000005844(ITGAL),ENSG00000172260(NEGR1),ENSG00000138448(ITGAV),ENSG00000114013(CD86),ENSG00000158769(F11R),ENSG00000066405(CLDN18),ENSG00000121594(CD80),ENSG00000110400(NECTIN1),ENSG00000103855(CD276),ENSG00000197822(OCLN),ENSG00000184144(CNTN2),ENSG00000231389(HLA-DPA1),ENSG00000134258(VTCN1),ENSG00000184697(CLDN6),ENSG00000142949(PTPRF),ENSG0000…	http://www.kegg.jp/kegg-bin/show_pathway?map04514/K06456%09%23FFFFFF,red/K06478%09%23FFFFFF,red/K05695%09%23FFFFFF,red/K06735%09%23FFFFFF,red/K05413%09%23FFFFFF,red/K06757%09%23FFFFFF,red/K06751%09%23FFFFFF,red/K06539%09%23FFFFFF,red/K16350%09%23FFFFFF,red/K06485%09%23FFFFFF,red/K06775%09%23FFFFFF,red/K06088%09%23FFFFFF,red/K06490%09%23FFFFFF,red/K06744%09%23FFFFFF,red/K16360%09%23FFFFFF,red/K065…
hsa04350	TGF-beta signaling pathway	Environmental Information Processing	Signal transduction	69	83	0.0835467	0.940989	ENSG00000107779(BMPR1A),ENSG00000133740(E2F5),ENSG00000153162(BMP6),ENSG00000157077(ZFYVE9),ENSG00000175189(INHBC),ENSG00000156466(GDF6),ENSG00000137834(SMAD6),ENSG00000115738(ID2),ENSG00000170365(SMAD1),ENSG00000122176(FMOD),ENSG00000135503(ACVR1B),ENSG00000121989(ACVR2A),ENSG00000114739(ACVR2B),ENSG00000158747(NBL1),ENSG00000108443(RPS6KB1),ENSG00000243709(LEFTY1),ENSG00000039319(ZFYVE16),ENSG0…	http://www.kegg.jp/kegg-bin/show_pathway?map04350/K04663%09%23FFFFFF,red/K13377%09%23FFFFFF,red/K03347%09%23FFFFFF,red/K13568%09%23FFFFFF,red/K19553%09%23FFFFFF,red/K04687%09%23FFFFFF,red/K19559%09%23FFFFFF,red/K19383%09%23FFFFFF,red/K13376%09%23FFFFFF,red/K04682%09%23FFFFFF,red/K13567%09%23FFFFFF,red/K04688%09%23FFFFFF,red/K04686%09%23FFFFFF,red/K04681%09%23FFFFFF,red/K04680%09%23FFFFFF,red/K031…
hsa05217	Basal cell carcinoma	Human Diseases	Cancers: Specific types	53	63	0.0872537	0.940989	ENSG00000157240(FZD1),ENSG00000148737(TCF7L2),ENSG00000168646(AXIN2),ENSG00000164690(SHH),ENSG00000158955(WNT9B),ENSG00000099860(GADD45B),ENSG00000085741(WNT11),ENSG00000115596(WNT6),ENSG00000188763(FZD9),ENSG00000177283(FZD8),ENSG00000104290(FZD3),ENSG00000166813(KIF7),ENSG00000116717(GADD45A),ENSG00000162552(WNT4),ENSG00000134245(WNT2B),ENSG00000161202(DVL3),ENSG00000164161(HHIP),ENSG0000015434…	http://www.kegg.jp/kegg-bin/show_pathway?map05217/K01064%09%23FFFFFF,red/K04662%09%23FFFFFF,red/K02375%09%23FFFFFF,red/K02353%09%23FFFFFF,red/K02085%09%23FFFFFF,red/K11988%09%23FFFFFF,red/K18806%09%23FFFFFF,red/K00714%09%23FFFFFF,red/K04385%09%23FFFFFF,red/K06231%09%23FFFFFF,red/K06230%09%23FFFFFF,red/K11101%09%23FFFFFF,red/K00408%09%23FFFFFF,red/K01384%09%23FFFFFF,red/K02376%09%23FFFFFF,red/K005…
hsa05169	Epstein-Barr virus infection	Human Diseases	Infectious diseases: Viral	160	199	0.0916746	0.940989	ENSG00000172115(CYCS),ENSG00000241106(HLA-DOB),ENSG00000026508(CD44),ENSG00000231925(TAPBP),ENSG00000185627(PSMD13),ENSG00000138433(CIR1),ENSG00000145604(SKP2),ENSG00000109320(NFKB1),ENSG00000065559(MAP2K4),ENSG00000111331(OAS3),ENSG00000179218(CALR),ENSG00000204257(HLA-DMA),ENSG00000165025(SYK),ENSG00000135679(MDM2),ENSG00000263528(IKBKE),ENSG00000172936(MYD88),ENSG00000105173(CCNE1),ENSG0000012…	http://www.kegg.jp/kegg-bin/show_pathway?map05169/K10151%09%23FFFFFF,red/K02206%09%23FFFFFF,red/K05855%09%23FFFFFF,red/K14021%09%23FFFFFF,red/K03171%09%23FFFFFF,red/K12646%09%23FFFFFF,red/K06065%09%23FFFFFF,red/K08058%09%23FFFFFF,red/K01510%09%23FFFFFF,red/K03174%09%23FFFFFF,red/K03029%09%23FFFFFF,red/K04693%09%23FFFFFF,red/K03038%09%23FFFFFF,red/K03062%09%23FFFFFF,red/K06451%09%23FFFFFF,red/K044…
hsa00512	Mucin type O-glycan biosynthesis	Metabolism	Glycan biosynthesis and metabolism	28	32	0.0919627	0.940989	ENSG00000164574(GALNT10),ENSG00000158089(GALNT14),ENSG00000176928(GCNT4),ENSG00000119514(GALNT12),ENSG00000257594(GALNT4),ENSG00000131386(GALNT15),ENSG00000143641(GALNT2),ENSG00000259075(POC1B-GALNT4),ENSG00000140297(GCNT3),ENSG00000185274(GALNT17),ENSG00000157350(ST3GAL2),ENSG00000174473(GALNTL6),ENSG00000100626(GALNT16),ENSG00000178234(GALNT11),ENSG00000136542(GALNT5),ENSG00000223658(C1GALT1C1L…	http://www.kegg.jp/kegg-bin/show_pathway?map00512/K09662%09%23FFFFFF,red/K03479%09%23FFFFFF,red/K09905%09%23FFFFFF,red/K03368%09%23FFFFFF,red/K09653%09%23FFFFFF,red/K00727%09%23FFFFFF,red/K09663%09%23FFFFFF,red/K00739%09%23FFFFFF,red/K00731%09%23FFFFFF,red/K00710%09%23FFFFFF,red/
hsa04115	p53 signaling pathway	Cellular Processes	Cell growth and death	59	71	0.106659	0.940989	ENSG00000175793(SFN),ENSG00000183765(CHEK2),ENSG00000206075(SERPINB5),ENSG00000105173(CCNE1),ENSG00000135679(MDM2),ENSG00000196470(SIAH1),ENSG00000172115(CYCS),ENSG00000164054(SHISA5),ENSG00000085117(CD82),ENSG00000116717(GADD45A),ENSG00000198625(MDM4),ENSG00000146674(IGFBP3),ENSG00000134057(CCNB1),ENSG00000147889(CDKN2A),ENSG00000170836(PPM1D),ENSG00000099860(GADD45B),ENSG00000171848(RRM2),ENSG0…	http://www.kegg.jp/kegg-bin/show_pathway?map04115/K10142%09%23FFFFFF,red/K02084%09%23FFFFFF,red/K19748%09%23FFFFFF,red/K10146%09%23FFFFFF,red/K04399%09%23FFFFFF,red/K10138%09%23FFFFFF,red/K10134%09%23FFFFFF,red/K04728%09%23FFFFFF,red/K10151%09%23FFFFFF,red/K16857%09%23FFFFFF,red/K10129%09%23FFFFFF,red/K10130%09%23FFFFFF,red/K06641%09%23FFFFFF,red/K04503%09%23FFFFFF,red/K01110%09%23FFFFFF,red/K039…
hsa00052	Galactose metabolism	Metabolism	Carbohydrate metabolism	27	31	0.107561	0.940989	ENSG00000160883(HK3),ENSG00000117308(GALE),ENSG00000167531(LALBA),ENSG00000152556(PFKM),ENSG00000213930(GALT),ENSG00000131482(G6PC1),ENSG00000156515(HK1),ENSG00000169764(UGP2),ENSG00000067057(PFKP),ENSG00000102393(GLA),ENSG00000169299(PGM2),ENSG00000171298(GAA),ENSG00000086062(B4GALT1),ENSG00000117411(B4GALT2),ENSG00000090402(SI),ENSG00000143891(GALM),ENSG00000141959(PFKL),ENSG00000257335(MGAM),E…	http://www.kegg.jp/kegg-bin/show_pathway?map00052/K15779%09%23FFFFFF,red/K01189%09%23FFFFFF,red/K00844%09%23FFFFFF,red/K00704%09%23FFFFFF,red/K01784%09%23FFFFFF,red/K01203%09%23FFFFFF,red/K12407%09%23FFFFFF,red/K01229%09%23FFFFFF,red/K12309%09%23FFFFFF,red/K01785%09%23FFFFFF,red/K00849%09%23FFFFFF,red/K01084%09%23FFFFFF,red/K07967%09%23FFFFFF,red/K01835%09%23FFFFFF,red/K12316%09%23FFFFFF,red/K009…
hsa00350	Tyrosine metabolism	Metabolism	Amino acid metabolism	31	36	0.110639	0.940989	ENSG00000080166(DCT),ENSG00000198099(ADH4),ENSG00000131480(AOC2),ENSG00000158104(HPD),ENSG00000120053(GOT1),ENSG00000172955(ADH6),ENSG00000107165(TYRP1),ENSG00000240972(MIF),ENSG00000138356(AOX1),ENSG00000006534(ALDH3B1),ENSG00000189221(MAOA),ENSG00000132437(DDC),ENSG00000125166(GOT2),ENSG00000093010(COMT),ENSG00000248144(ADH1C),ENSG00000180185(FAHD1),ENSG00000197894(ADH5),ENSG00000284922,ENSG000…	http://www.kegg.jp/kegg-bin/show_pathway?map00350/K00274%09%23FFFFFF,red/K03334%09%23FFFFFF,red/K00457%09%23FFFFFF,red/K00505%09%23FFFFFF,red/K00276%09%23FFFFFF,red/K00503%09%23FFFFFF,red/K01557%09%23FFFFFF,red/K00451%09%23FFFFFF,red/K13952%09%23FFFFFF,red/K14455%09%23FFFFFF,red/K00157%09%23FFFFFF,red/K00506%09%23FFFFFF,red/K13951%09%23FFFFFF,red/K07253%09%23FFFFFF,red/K00815%09%23FFFFFF,red/K139…
hsa04140	Autophagy - animal	Cellular Processes	Transport and catabolism	103	127	0.113452	0.940989	ENSG00000168397(ATG4B),ENSG00000135047(CTSL),ENSG00000113575(PPP2CA),ENSG00000152348(ATG10),ENSG00000078142(PIK3C3),ENSG00000118046(STK11),ENSG00000139112(GABARAPL1),ENSG00000065675(PRKCQ),ENSG00000126775(ATG14),ENSG00000134001(EIF2S1),ENSG00000103197(TSC2),ENSG00000177169(ULK1),ENSG00000276600(RAB7B),ENSG00000125703(ATG4C),ENSG00000197548(ATG7),ENSG00000157954(WIPI2),ENSG00000109339(MAPK10),ENSG…	http://www.kegg.jp/kegg-bin/show_pathway?map04140/K17985%09%23FFFFFF,red/K08341%09%23FFFFFF,red/K07198%09%23FFFFFF,red/K18052%09%23FFFFFF,red/K01363%09%23FFFFFF,red/K04368%09%23FFFFFF,red/K04382%09%23FFFFFF,red/K04345%09%23FFFFFF,red/K17589%09%23FFFFFF,red/K07831%09%23FFFFFF,red/K08860%09%23FFFFFF,red/K08270%09%23FFFFFF,red/K03237%09%23FFFFFF,red/K02833%09%23FFFFFF,red/K04369%09%23FFFFFF,red/K085…
hsa04122	Sulfur relay system	Genetic Information Processing	Folding, sorting and degradation	8	8	0.11356	0.940989	ENSG00000128309(MPST),ENSG00000128311(TST),ENSG00000124217(MOCS3),ENSG00000174177(CTU2),ENSG00000164172(MOCS2),ENSG00000142544(CTU1),ENSG00000167118(URM1),ENSG00000244005(NFS1)	http://www.kegg.jp/kegg-bin/show_pathway?map04122/K03635%09%23FFFFFF,red/K04487%09%23FFFFFF,red/K11996%09%23FFFFFF,red/K14169%09%23FFFFFF,red/K12161%09%23FFFFFF,red/K01011%09%23FFFFFF,red/K14168%09%23FFFFFF,red/
hsa00030	Pentose phosphate pathway	Metabolism	Carbohydrate metabolism	26	30	0.125395	0.940989	ENSG00000130957(FBP2),ENSG00000067057(PFKP),ENSG00000142657(PGD),ENSG00000136872(ALDOB),ENSG00000235376(RPEL1),ENSG00000160211(G6PD),ENSG00000165140(FBP1),ENSG00000130313(PGLS),ENSG00000151005(TKTL2),ENSG00000049239(H6PD),ENSG00000169299(PGM2),ENSG00000163931(TKT),ENSG00000147224(PRPS1),ENSG00000171174(RBKS),ENSG00000109107(ALDOC),ENSG00000197713(RPE),ENSG00000141959(PFKL),ENSG00000079739(PGM1),E…	http://www.kegg.jp/kegg-bin/show_pathway?map00030/K00615%09%23FFFFFF,red/K13937%09%23FFFFFF,red/K00850%09%23FFFFFF,red/K01057%09%23FFFFFF,red/K00033%09%23FFFFFF,red/K00852%09%23FFFFFF,red/K00948%09%23FFFFFF,red/K01623%09%23FFFFFF,red/K00036%09%23FFFFFF,red/K00851%09%23FFFFFF,red/K01783%09%23FFFFFF,red/K01619%09%23FFFFFF,red/K15779%09%23FFFFFF,red/K03841%09%23FFFFFF,red/K01835%09%23FFFFFF,red/K018…
hsa00630	Glyoxylate and dicarboxylate metabolism	Metabolism	Carbohydrate metabolism	26	30	0.125395	0.940989	ENSG00000131069(ACSS2),ENSG00000114054(PCCB),ENSG00000184207(PGP),ENSG00000120437(ACAT2),ENSG00000140905(GCSH),ENSG00000241935(HOGA1),ENSG00000178445(GLDC),ENSG00000101323(HAO1),ENSG00000100412(ACO2),ENSG00000135821(GLUL),ENSG00000122729(ACO1),ENSG00000183077(AFMID),ENSG00000116882(HAO2),ENSG00000124370(MCEE),ENSG00000121691(CAT),ENSG00000176974(SHMT1),ENSG00000145020(AMT),ENSG00000182199(SHMT2),…	http://www.kegg.jp/kegg-bin/show_pathway?map00630/K05606%09%23FFFFFF,red/K01647%09%23FFFFFF,red/K00025%09%23FFFFFF,red/K01895%09%23FFFFFF,red/K01966%09%23FFFFFF,red/K01432%09%23FFFFFF,red/K01681%09%23FFFFFF,red/K11517%09%23FFFFFF,red/K00281%09%23FFFFFF,red/K03781%09%23FFFFFF,red/K02437%09%23FFFFFF,red/K00382%09%23FFFFFF,red/K00830%09%23FFFFFF,red/K00605%09%23FFFFFF,red/K01847%09%23FFFFFF,red/K006…
hsa00500	Starch and sucrose metabolism	Metabolism	Carbohydrate metabolism	30	35	0.127589	0.940989	ENSG00000100994(PYGB),ENSG00000162688(AGL),ENSG00000214013(GANC),ENSG00000174876(AMY1B),ENSG00000106633(GCK),ENSG00000118094(TREH),ENSG00000165434(PGM2L1),ENSG00000159399(HK2),ENSG00000197594(ENPP1),ENSG00000169764(UGP2),ENSG00000152254(G6PC2),ENSG00000090402(SI),ENSG00000114480(GBE1),ENSG00000169299(PGM2),ENSG00000056998(GYG2),ENSG00000171298(GAA),ENSG00000160883(HK3),ENSG00000257335(MGAM),ENSG0…	http://www.kegg.jp/kegg-bin/show_pathway?map00500/K12317%09%23FFFFFF,red/K11809%09%23FFFFFF,red/K00750%09%23FFFFFF,red/K01810%09%23FFFFFF,red/K00688%09%23FFFFFF,red/K01176%09%23FFFFFF,red/K01084%09%23FFFFFF,red/K12316%09%23FFFFFF,red/K01196%09%23FFFFFF,red/K00844%09%23FFFFFF,red/K01513%09%23FFFFFF,red/K00963%09%23FFFFFF,red/K15779%09%23FFFFFF,red/K01835%09%23FFFFFF,red/K01203%09%23FFFFFF,red/K124…
hsa05033	Nicotine addiction	Human Diseases	Substance dependence	34	40	0.128215	0.940989	ENSG00000163285(GABRG1),ENSG00000175344(CHRNA7),ENSG00000011677(GABRA3),ENSG00000186297(GABRA5),ENSG00000101204(CHRNA4),ENSG00000268089(GABRQ),ENSG00000094755(GABRP),ENSG00000147434(CHRNA6),ENSG00000198785(GRIN3A),ENSG00000102287(GABRE),ENSG00000111886(GABRR2),ENSG00000109158(GABRA4),ENSG00000160716(CHRNB2),ENSG00000182256(GABRG3),ENSG00000166206(GABRB3),ENSG00000105464(GRIN2D),ENSG00000179520(SL…	http://www.kegg.jp/kegg-bin/show_pathway?map05033/K05213%09%23FFFFFF,red/K05190%09%23FFFFFF,red/K12302%09%23FFFFFF,red/K04808%09%23FFFFFF,red/K05198%09%23FFFFFF,red/K04849%09%23FFFFFF,red/K05209%09%23FFFFFF,red/K04806%09%23FFFFFF,red/K05208%09%23FFFFFF,red/K05200%09%23FFFFFF,red/K04813%09%23FFFFFF,red/K05192%09%23FFFFFF,red/K04809%09%23FFFFFF,red/K05199%09%23FFFFFF,red/K05197%09%23FFFFFF,red/K052…
hsa00620	Pyruvate metabolism	Metabolism	Carbohydrate metabolism	34	40	0.128215	0.940989	ENSG00000124767(GLO1),ENSG00000171989(LDHAL6B),ENSG00000076555(ACACB),ENSG00000278540(ACACA),ENSG00000119640(ACYP1),ENSG00000124253(PCK1),ENSG00000143627(PKLR),ENSG00000110435(PDHX),ENSG00000091483(FH),ENSG00000082212(ME2),ENSG00000150768(DLAT),ENSG00000151376(ME3),ENSG00000065833(ME1),ENSG00000131069(ACSS2),ENSG00000063854(HAGH),ENSG00000120437(ACAT2),ENSG00000111275(ALDH2),ENSG00000111716(LDHB)…	http://www.kegg.jp/kegg-bin/show_pathway?map00620/K01512%09%23FFFFFF,red/K01895%09%23FFFFFF,red/K01679%09%23FFFFFF,red/K00626%09%23FFFFFF,red/K00161%09%23FFFFFF,red/K11262%09%23FFFFFF,red/K01759%09%23FFFFFF,red/K00102%09%23FFFFFF,red/K00026%09%23FFFFFF,red/K00873%09%23FFFFFF,red/K01596%09%23FFFFFF,red/K00016%09%23FFFFFF,red/K00025%09%23FFFFFF,red/K00162%09%23FFFFFF,red/K00029%09%23FFFFFF,red/K006…
hsa04971	Gastric acid secretion	Organismal Systems	Digestive system	61	74	0.128401	0.940989	ENSG00000142875(PRKACB),ENSG00000001626(CFTR),ENSG00000121281(ADCY7),ENSG00000126583(PRKCG),ENSG00000072062(PRKACA),ENSG00000147606(SLC26A7),ENSG00000104267(CA2),ENSG00000090020(SLC9A1),ENSG00000164742(ADCY1),ENSG00000164889(SLC4A2),ENSG00000186009(ATP4B),ENSG00000092820(EZR),ENSG00000162104(ADCY9),ENSG00000137841(PLCB2),ENSG00000157005(SST),ENSG00000138031(ADCY3),ENSG00000148660(CAMK2G),ENSG0000…	http://www.kegg.jp/kegg-bin/show_pathway?map04971/K13962%09%23FFFFFF,red/K08042%09%23FFFFFF,red/K05237%09%23FFFFFF,red/K08048%09%23FFFFFF,red/K18245%09%23FFFFFF,red/K04345%09%23FFFFFF,red/K19663%09%23FFFFFF,red/K04995%09%23FFFFFF,red/K05009%09%23FFFFFF,red/K01540%09%23FFFFFF,red/K08041%09%23FFFFFF,red/K13961%09%23FFFFFF,red/K01539%09%23FFFFFF,red/K08043%09%23FFFFFF,red/K13768%09%23FFFFFF,red/K196…
hsa04530	Tight junction	Cellular Processes	Cellular community - eukaryotes	130	162	0.129377	0.940989	ENSG00000180353(HCLS1),ENSG00000159216(RUNX1),ENSG00000109062(SLC9A3R1),ENSG00000138071(ACTR2),ENSG00000167552(TUBA1A),ENSG00000159261(CLDN14),ENSG00000101335(MYL9),ENSG00000184113(CLDN5),ENSG00000162409(PRKAA2),ENSG00000158477(CD1A),ENSG00000166128(RAB8B),ENSG00000177300(CLDN22),ENSG00000197442(MAP3K5),ENSG00000125755(SYMPK),ENSG00000186575(NF2),ENSG00000115091(ACTR3),ENSG00000128849(CGNL1),ENSG…	http://www.kegg.jp/kegg-bin/show_pathway?map04530/K04426%09%23FFFFFF,red/K04382%09%23FFFFFF,red/K04416%09%23FFFFFF,red/K05692%09%23FFFFFF,red/K12751%09%23FFFFFF,red/K20479%09%23FFFFFF,red/K06105%09%23FFFFFF,red/K18952%09%23FFFFFF,red/K02089%09%23FFFFFF,red/K06100%09%23FFFFFF,red/K06089%09%23FFFFFF,red/K05719%09%23FFFFFF,red/K18050%09%23FFFFFF,red/K07199%09%23FFFFFF,red/K06448%09%23FFFFFF,red/K079…
hsa04612	Antigen processing and presentation	Organismal Systems	Immune system	53	64	0.134498	0.940989	ENSG00000231389(HLA-DPA1),ENSG00000125498(KIR2DL1),ENSG00000232810(TNF),ENSG00000111537(IFNG),ENSG00000167004(PDIA3),ENSG00000127022(CANX),ENSG00000231925(TAPBP),ENSG00000134539(KLRD1),ENSG00000126803(HSPA2),ENSG00000241106(HLA-DOB),ENSG00000216490(IFI30),ENSG00000204257(HLA-DMA),ENSG00000179218(CALR),ENSG00000100600(LGMN),ENSG00000204389(HSPA1A),ENSG00000243772(KIR2DL3),ENSG00000153563(CD8A),ENS…	http://www.kegg.jp/kegg-bin/show_pathway?map04612/K06458%09%23FFFFFF,red/K01368%09%23FFFFFF,red/K06454%09%23FFFFFF,red/K08060%09%23FFFFFF,red/K08065%09%23FFFFFF,red/K01369%09%23FFFFFF,red/K06459%09%23FFFFFF,red/K08063%09%23FFFFFF,red/K09489%09%23FFFFFF,red/K07980%09%23FFFFFF,red/K03156%09%23FFFFFF,red/K06516%09%23FFFFFF,red/K05653%09%23FFFFFF,red/K04687%09%23FFFFFF,red/K08062%09%23FFFFFF,red/K066…
hsa04070	Phosphatidylinositol signaling system	Environmental Information Processing	Signal transduction	79	97	0.134994	0.940989	ENSG00000145214(DGKQ),ENSG00000133056(PIK3C2B),ENSG00000204084(INPP5B),ENSG00000211456(SACM1L),ENSG00000143772(ITPKB),ENSG00000165782(PIP4P1),ENSG00000102043(MTMR8),ENSG00000136267(DGKB),ENSG00000186111(PIP5K1C),ENSG00000139144(PIK3C2G),ENSG00000151689(INPP1),ENSG00000068383(INPP5A),ENSG00000171862(PTEN),ENSG00000102780(DGKH),ENSG00000168918(INPP5D),ENSG00000161714(PLCD3),ENSG00000155252(PI4K2A),…	http://www.kegg.jp/kegg-bin/show_pathway?map04070/K21797%09%23FFFFFF,red/K05860%09%23FFFFFF,red/K10572%09%23FFFFFF,red/K00911%09%23FFFFFF,red/K18083%09%23FFFFFF,red/K04958%09%23FFFFFF,red/K20279%09%23FFFFFF,red/K21798%09%23FFFFFF,red/K00923%09%23FFFFFF,red/K02649%09%23FFFFFF,red/K00914%09%23FFFFFF,red/K01108%09%23FFFFFF,red/K15759%09%23FFFFFF,red/K05858%09%23FFFFFF,red/K07756%09%23FFFFFF,red/K009…
hsa04020	Calcium signaling pathway	Environmental Information Processing	Signal transduction	147	184	0.135524	0.940989	ENSG00000086544(ITPKC),ENSG00000126583(PRKCG),ENSG00000158748(HTR6),ENSG00000184984(CHRM5),ENSG00000141736(ERBB2),ENSG00000137841(PLCB2),ENSG00000197943(PLCG2),ENSG00000162104(ADCY9),ENSG00000115252(PDE1A),ENSG00000138039(LHCGR),ENSG00000164742(ADCY1),ENSG00000139151(PLCZ1),ENSG00000187848(P2RX2),ENSG00000147246(HTR2C),ENSG00000198216(CACNA1E),ENSG00000067842(ATP2B3),ENSG00000198523(PLN),ENSG0000…	http://www.kegg.jp/kegg-bin/show_pathway?map04020/K04963%09%23FFFFFF,red/K04322%09%23FFFFFF,red/K13241%09%23FFFFFF,red/K05871%09%23FFFFFF,red/K04960%09%23FFFFFF,red/K04224%09%23FFFFFF,red/K04223%09%23FFFFFF,red/K04131%09%23FFFFFF,red/K00907%09%23FFFFFF,red/K04323%09%23FFFFFF,red/K03916%09%23FFFFFF,red/K04962%09%23FFFFFF,red/K05218%09%23FFFFFF,red/K13755%09%23FFFFFF,red/K04135%09%23FFFFFF,red/K062…
hsa05132	Salmonella infection	Human Diseases	Infectious diseases: Bacterial	64	78	0.137993	0.940989	ENSG00000184009(ACTG1),ENSG00000115008(IL1A),ENSG00000135720(DYNC1LI2),ENSG00000163739(CXCL1),ENSG00000104892(KLC3),ENSG00000134318(ROCK2),ENSG00000185386(MAPK11),ENSG00000150782(IL18),ENSG00000136244(IL6),ENSG00000144635(DYNC1LI1),ENSG00000136238(RAC1),ENSG00000007171(NOS2),ENSG00000276085(CCL3L1),ENSG00000070831(CDC42),ENSG00000174996(KLC2),ENSG00000241685(ARPC1A),ENSG00000158560(DYNC1I1),ENSG0…	http://www.kegg.jp/kegg-bin/show_pathway?map05132/K04393%09%23FFFFFF,red/K12805%09%23FFFFFF,red/K05427%09%23FFFFFF,red/K04379%09%23FFFFFF,red/K04437%09%23FFFFFF,red/K10030%09%23FFFFFF,red/K05759%09%23FFFFFF,red/K05133%09%23FFFFFF,red/K05755%09%23FFFFFF,red/K05753%09%23FFFFFF,red/K05756%09%23FFFFFF,red/K17388%09%23FFFFFF,red/K04441%09%23FFFFFF,red/K07897%09%23FFFFFF,red/K05754%09%23FFFFFF,red/K078…
hsa04024	cAMP signaling pathway	Environmental Information Processing	Signal transduction	157	197	0.140212	0.940989	ENSG00000018625(ATP1A2),ENSG00000169750(RAC3),ENSG00000179546(HTR1D),ENSG00000151617(EDNRA),ENSG00000174233(ADCY6),ENSG00000079435(LIPE),ENSG00000010310(GIPR),ENSG00000081248(CACNA1S),ENSG00000152578(GRIA4),ENSG00000180616(SSTR2),ENSG00000185231(MC2R),ENSG00000255398(HCAR3),ENSG00000099822(HCN2),ENSG00000168830(HTR1E),ENSG00000198668(CALM1),ENSG00000163485(ADORA1),ENSG00000070808(CAMK2A),ENSG0000…	http://www.kegg.jp/kegg-bin/show_pathway?map04024/K04949%09%23FFFFFF,red/K05212%09%23FFFFFF,red/K04355%09%23FFFFFF,red/K04221%09%23FFFFFF,red/K04409%09%23FFFFFF,red/K05250%09%23FFFFFF,red/K05860%09%23FFFFFF,red/K04498%09%23FFFFFF,red/K04853%09%23FFFFFF,red/K07294%09%23FFFFFF,red/K04513%09%23FFFFFF,red/K02649%09%23FFFFFF,red/K08046%09%23FFFFFF,red/K04197%09%23FFFFFF,red/K05730%09%23FFFFFF,red/K132…
hsa02010	ABC transporters	Environmental Information Processing	Membrane transport	37	44	0.144707	0.940989	ENSG00000168394(TAP1),ENSG00000124574(ABCC10),ENSG00000023839(ABCC2),ENSG00000118777(ABCG2),ENSG00000154262(ABCA6),ENSG00000121270(ABCC11),ENSG00000101986(ABCD1),ENSG00000173208(ABCD2),ENSG00000131269(ABCB7),ENSG00000005471(ABCB4),ENSG00000103222(ABCC1),ENSG00000150967(ABCB9),ENSG00000204267(TAP2),ENSG00000119688(ABCD4),ENSG00000197150(ABCB8),ENSG00000114770(ABCC5),ENSG00000172350(ABCG4),ENSG0000…	http://www.kegg.jp/kegg-bin/show_pathway?map02010/K05665%09%23FFFFFF,red/K05658%09%23FFFFFF,red/K05641%09%23FFFFFF,red/K05660%09%23FFFFFF,red/K05677%09%23FFFFFF,red/K05680%09%23FFFFFF,red/K05643%09%23FFFFFF,red/K05669%09%23FFFFFF,red/K05674%09%23FFFFFF,red/K05678%09%23FFFFFF,red/K05683%09%23FFFFFF,red/K05031%09%23FFFFFF,red/K05661%09%23FFFFFF,red/K05649%09%23FFFFFF,red/K05681%09%23FFFFFF,red/K056…
hsa04927	Cortisol synthesis and secretion	Organismal Systems	Endocrine system	52	63	0.149279	0.940989	ENSG00000096433(ITPR3),ENSG00000231852(CYP21A2),ENSG00000006283(CACNA1G),ENSG00000160882(CYP11B1),ENSG00000078295(ADCY2),ENSG00000123358(NR4A1),ENSG00000136931(NR5A1),ENSG00000130164(LDLR),ENSG00000146592(CREB5),ENSG00000129467(ADCY4),ENSG00000155897(ADCY8),ENSG00000149782(PLCB3),ENSG00000169297(NR0B1),ENSG00000170262(MRAP),ENSG00000100346(CACNA1I),ENSG00000182621(PLCB1),ENSG00000148795(CYP17A1),…	http://www.kegg.jp/kegg-bin/show_pathway?map04927/K04960%09%23FFFFFF,red/K08560%09%23FFFFFF,red/K09355%09%23FFFFFF,red/K04345%09%23FFFFFF,red/K04684%09%23FFFFFF,red/K18437%09%23FFFFFF,red/K14349%09%23FFFFFF,red/K04855%09%23FFFFFF,red/K05870%09%23FFFFFF,red/K04958%09%23FFFFFF,red/K04465%09%23FFFFFF,red/K09049%09%23FFFFFF,red/K08049%09%23FFFFFF,red/K13885%09%23FFFFFF,red/K16931%09%23FFFFFF,red/K058…
hsa04621	NOD-like receptor signaling pathway	Organismal Systems	Immune system	131	164	0.153378	0.940989	ENSG00000163565(IFI16),ENSG00000023445(BIRC3),ENSG00000115415(STAT1),ENSG00000125826(RBCK1),ENSG00000159110(IFNAR2),ENSG00000167207(NOD2),ENSG00000137757(CASP5),ENSG00000156711(MAPK13),ENSG00000162711(NLRP3),ENSG00000127666(TICAM1),ENSG00000136560(TANK),ENSG00000120242(IFNA8),ENSG00000136810(TXN),ENSG00000096433(ITPR3),ENSG00000177606(JUN),ENSG00000187796(CARD9),ENSG00000213928(IRF9),ENSG00000078…	http://www.kegg.jp/kegg-bin/show_pathway?map04621/K05505%09%23FFFFFF,red/K20914%09%23FFFFFF,red/K11220%09%23FFFFFF,red/K05414%09%23FFFFFF,red/K21421%09%23FFFFFF,red/K16060%09%23FFFFFF,red/K10160%09%23FFFFFF,red/K03174%09%23FFFFFF,red/K12648%09%23FFFFFF,red/K20909%09%23FFFFFF,red/K08341%09%23FFFFFF,red/K05410%09%23FFFFFF,red/K12796%09%23FFFFFF,red/K07210%09%23FFFFFF,red/K07209%09%23FFFFFF,red/K054…
hsa00515	Mannose type O-glycan biosynthesis	Metabolism	Glycan biosynthesis and metabolism	20	23	0.167047	0.940989	ENSG00000130714(POMT1),ENSG00000167889(MGAT5B),ENSG00000165905(LARGE2),ENSG00000158850(B4GALT3),ENSG00000133424(LARGE1),ENSG00000172461(FUT9),ENSG00000185900(POMK),ENSG00000181027(FKRP),ENSG00000106692(FKTN),ENSG00000196371(FUT4),ENSG00000117411(B4GALT2),ENSG00000086062(B4GALT1),ENSG00000174684(B4GAT1),ENSG00000085998(POMGNT1),ENSG00000144647(POMGNT2),ENSG00000112309(B3GAT2),ENSG00000118600(RXYLT…	http://www.kegg.jp/kegg-bin/show_pathway?map00515/K17547%09%23FFFFFF,red/K10157%09%23FFFFFF,red/K00728%09%23FFFFFF,red/K09674%09%23FFFFFF,red/K09661%09%23FFFFFF,red/K09654%09%23FFFFFF,red/K21052%09%23FFFFFF,red/K18207%09%23FFFFFF,red/K07968%09%23FFFFFF,red/K07967%09%23FFFFFF,red/K07966%09%23FFFFFF,red/K03663%09%23FFFFFF,red/K00781%09%23FFFFFF,red/K21032%09%23FFFFFF,red/K19872%09%23FFFFFF,red/K198…
hsa04657	IL-17 signaling pathway	Organismal Systems	Immune system	76	94	0.173756	0.940989	ENSG00000124875(CXCL6),ENSG00000081041(CXCL2),ENSG00000182393(IFNL1),ENSG00000108688(CCL7),ENSG00000172156(CCL11),ENSG00000111537(IFNG),ENSG00000107643(MAPK8),ENSG00000232810(TNF),ENSG00000177663(IL17RA),ENSG00000163735(CXCL5),ENSG00000215182(MUC5AC),ENSG00000109320(NFKB1),ENSG00000163701(IL17RE),ENSG00000073756(PTGS2),ENSG00000164400(CSF2),ENSG00000127191(TRAF2),ENSG00000263528(IKBKE),ENSG000001…	http://www.kegg.jp/kegg-bin/show_pathway?map04657/K10048%09%23FFFFFF,red/K05410%09%23FFFFFF,red/K09029%09%23FFFFFF,red/K05164%09%23FFFFFF,red/K05489%09%23FFFFFF,red/K05435%09%23FFFFFF,red/K12793%09%23FFFFFF,red/K05423%09%23FFFFFF,red/K03173%09%23FFFFFF,red/K09487%09%23FFFFFF,red/K13908%09%23FFFFFF,red/K04404%09%23FFFFFF,red/K01394%09%23FFFFFF,red/K05428%09%23FFFFFF,red/K21128%09%23FFFFFF,red/K196…
hsa00982	Drug metabolism - cytochrome P450	Metabolism	Xenobiotics biodegradation and metabolism	54	66	0.177001	0.940989	ENSG00000196344(ADH7),ENSG00000243955(GSTA1),ENSG00000165841(CYP2C19),ENSG00000156096(UGT2B4),ENSG00000241635(UGT1A1),ENSG00000197408(CYP2B6),ENSG00000170899(GSTA4),ENSG00000135226(UGT2B28),ENSG00000106258(CYP3A5),ENSG00000167165(UGT1A6),ENSG00000109181(UGT2B10),ENSG00000007933(FMO3),ENSG00000288702(UGT1A3),ENSG00000244067(GSTA2),ENSG00000182793(GSTA5),ENSG00000189221(MAOA),ENSG00000171234(UGT2B7…	http://www.kegg.jp/kegg-bin/show_pathway?map00982/K17718%09%23FFFFFF,red/K13952%09%23FFFFFF,red/K17721%09%23FFFFFF,red/K13951%09%23FFFFFF,red/K04097%09%23FFFFFF,red/K00274%09%23FFFFFF,red/K00121%09%23FFFFFF,red/K00799%09%23FFFFFF,red/K13980%09%23FFFFFF,red/K00485%09%23FFFFFF,red/K17719%09%23FFFFFF,red/K00699%09%23FFFFFF,red/K00129%09%23FFFFFF,red/K17683%09%23FFFFFF,red/K13299%09%23FFFFFF,red/K176…
hsa04650	Natural killer cell mediated cytotoxicity	Organismal Systems	Immune system	97	121	0.178911	0.940989	ENSG00000005844(ITGAL),ENSG00000158869(FCER1G),ENSG00000203722(RAET1G),ENSG00000126264(HCST),ENSG00000213281(NRAS),ENSG00000169750(RAC3),ENSG00000111679(PTPN6),ENSG00000111537(IFNG),ENSG00000232810(TNF),ENSG00000125498(KIR2DL1),ENSG00000160691(SHC1),ENSG00000228083(IFNA14),ENSG00000189430(NCR1),ENSG00000133703(KRAS),ENSG00000134539(KLRD1),ENSG00000100453(GZMB),ENSG00000120899(PTK2B),ENSG000001650…	http://www.kegg.jp/kegg-bin/show_pathway?map04650/K04348%09%23FFFFFF,red/K07861%09%23FFFFFF,red/K04392%09%23FFFFFF,red/K05414%09%23FFFFFF,red/K04446%09%23FFFFFF,red/K07828%09%23FFFFFF,red/K04409%09%23FFFFFF,red/K02677%09%23FFFFFF,red/K17448%09%23FFFFFF,red/K06751%09%23FFFFFF,red/K05131%09%23FFFFFF,red/K06453%09%23FFFFFF,red/K06516%09%23FFFFFF,red/K05730%09%23FFFFFF,red/K05703%09%23FFFFFF,red/K079…
hsa04010	MAPK signaling pathway	Environmental Information Processing	Signal transduction	231	294	0.185572	0.940989	ENSG00000112062(MAPK14),ENSG00000067182(TNFRSF1A),ENSG00000120129(DUSP1),ENSG00000104375(STK3),ENSG00000037280(FLT4),ENSG00000091879(ANGPT2),ENSG00000049130(KITLG),ENSG00000120156(TEK),ENSG00000116717(GADD45A),ENSG00000232810(TNF),ENSG00000160551(TAOK1),ENSG00000148408(CACNA1B),ENSG00000107643(MAPK8),ENSG00000092969(TGFB2),ENSG00000196468(FGF16),ENSG00000085511(MAP3K4),ENSG00000064300(NGFR),ENSG0…	http://www.kegg.jp/kegg-bin/show_pathway?map04010/K19662%09%23FFFFFF,red/K04433%09%23FFFFFF,red/K02677%09%23FFFFFF,red/K04464%09%23FFFFFF,red/K05087%09%23FFFFFF,red/K04866%09%23FFFFFF,red/K04429%09%23FFFFFF,red/K13769%09%23FFFFFF,red/K04414%09%23FFFFFF,red/K04345%09%23FFFFFF,red/K04463%09%23FFFFFF,red/K04402%09%23FFFFFF,red/K05460%09%23FFFFFF,red/K04355%09%23FFFFFF,red/K04434%09%23FFFFFF,red/K031…
hsa05323	Rheumatoid arthritis	Human Diseases	Immune diseases	68	84	0.185729	0.940989	ENSG00000136888(ATP6V1G1),ENSG00000185883(ATP6V0C),ENSG00000178562(CD28),ENSG00000196126(HLA-DRB1),ENSG00000223865(HLA-DPB1),ENSG00000131100(ATP6V1E1),ENSG00000204252(HLA-DOA),ENSG00000136869(TLR4),ENSG00000241106(HLA-DOB),ENSG00000271503(CCL5),ENSG00000169429(CXCL8),ENSG00000170345(FOS),ENSG00000113732(ATP6V0E1),ENSG00000120659(TNFSF11),ENSG00000164400(CSF2),ENSG00000204257(HLA-DMA),ENSG00000114…	http://www.kegg.jp/kegg-bin/show_pathway?map05323/K05147%09%23FFFFFF,red/K05412%09%23FFFFFF,red/K02148%09%23FFFFFF,red/K02145%09%23FFFFFF,red/K05417%09%23FFFFFF,red/K05121%09%23FFFFFF,red/K04383%09%23FFFFFF,red/K02155%09%23FFFFFF,red/K10160%09%23FFFFFF,red/K13376%09%23FFFFFF,red/K14624%09%23FFFFFF,red/K04379%09%23FFFFFF,red/K05475%09%23FFFFFF,red/K04687%09%23FFFFFF,red/K05433%09%23FFFFFF,red/K054…
hsa00640	Propanoate metabolism	Metabolism	Carbohydrate metabolism	27	32	0.191794	0.940989	ENSG00000146085(MMUT),ENSG00000136143(SUCLA2),ENSG00000134333(LDHA),ENSG00000137992(DBT),ENSG00000127884(ECHS1),ENSG00000083123(BCKDHB),ENSG00000166800(LDHAL6A),ENSG00000111058(ACSS3),ENSG00000091140(DLD),ENSG00000075239(ACAT1),ENSG00000166796(LDHC),ENSG00000103150(MLYCD),ENSG00000154930(ACSS1),ENSG00000183044(ABAT),ENSG00000248098(BCKDHA),ENSG00000113790(EHHADH),ENSG00000120437(ACAT2),ENSG000001…	http://www.kegg.jp/kegg-bin/show_pathway?map00640/K01966%09%23FFFFFF,red/K01900%09%23FFFFFF,red/K00166%09%23FFFFFF,red/K01895%09%23FFFFFF,red/K09699%09%23FFFFFF,red/K07514%09%23FFFFFF,red/K01946%09%23FFFFFF,red/K00016%09%23FFFFFF,red/K05606%09%23FFFFFF,red/K13524%09%23FFFFFF,red/K01899%09%23FFFFFF,red/K00626%09%23FFFFFF,red/K01847%09%23FFFFFF,red/K01908%09%23FFFFFF,red/K07511%09%23FFFFFF,red/K003…
hsa05204	Chemical carcinogenesis	Human Diseases	Cancers: Overview	64	79	0.192138	0.940989	ENSG00000196502(SULT1A1),ENSG00000160870(CYP3A7),ENSG00000244474(UGT1A4),ENSG00000244122(UGT1A7),ENSG00000242366(UGT1A8),ENSG00000172955(ADH6),ENSG00000138061(CYP1B1),ENSG00000008394(MGST1),ENSG00000198077(CYP2A7),ENSG00000175344(CHRNA7),ENSG00000213759(UGT2B11),ENSG00000156006(NAT2),ENSG00000134201(GSTM5),ENSG00000140505(CYP1A2),ENSG00000187758(ADH1A),ENSG00000135220(UGT2A3),ENSG00000168765(GSTM…	http://www.kegg.jp/kegg-bin/show_pathway?map05204/K17683%09%23FFFFFF,red/K09097%09%23FFFFFF,red/K00121%09%23FFFFFF,red/K15680%09%23FFFFFF,red/K04809%09%23FFFFFF,red/K13952%09%23FFFFFF,red/K13299%09%23FFFFFF,red/K00079%09%23FFFFFF,red/K00622%09%23FFFFFF,red/K13980%09%23FFFFFF,red/K13951%09%23FFFFFF,red/K07408%09%23FFFFFF,red/K01014%09%23FFFFFF,red/K17690%09%23FFFFFF,red/K00129%09%23FFFFFF,red/K177…
hsa05205	Proteoglycans in cancer	Human Diseases	Cancers: Overview	155	196	0.193015	0.940989	ENSG00000091831(ESR1),ENSG00000213281(NRAS),ENSG00000170276(HSPB2),ENSG00000164690(SHH),ENSG00000158186(MRAS),ENSG00000182533(CAV3),ENSG00000011422(PLAUR),ENSG00000138448(ITGAV),ENSG00000157240(FZD1),ENSG00000139329(LUM),ENSG00000070808(CAMK2A),ENSG00000100644(HIF1A),ENSG00000188763(FZD9),ENSG00000138685(FGF2),ENSG00000140575(IQGAP1),ENSG00000104290(FZD3),ENSG00000111679(PTPN6),ENSG00000137154(RP…	http://www.kegg.jp/kegg-bin/show_pathway?map05205/K02649%09%23FFFFFF,red/K04392%09%23FFFFFF,red/K01357%09%23FFFFFF,red/K05460%09%23FFFFFF,red/K10164%09%23FFFFFF,red/K16865%09%23FFFFFF,red/K00572%09%23FFFFFF,red/K12330%09%23FFFFFF,red/K08523%09%23FFFFFF,red/K02329%09%23FFFFFF,red/K13376%09%23FFFFFF,red/K01398%09%23FFFFFF,red/K04393%09%23FFFFFF,red/K05087%09%23FFFFFF,red/K08550%09%23FFFFFF,red/K062…
hsa00514	Other types of O-glycan biosynthesis	Metabolism	Glycan biosynthesis and metabolism	19	22	0.195293	0.940989	ENSG00000130309(COLGALT1),ENSG00000126091(ST3GAL3),ENSG00000100060(MFNG),ENSG00000106003(LFNG),ENSG00000163389(POGLUT1),ENSG00000101346(POFUT1),ENSG00000158850(B4GALT3),ENSG00000147162(OGT),ENSG00000151233(GXYLT1),ENSG00000186866(POFUT2),ENSG00000106397(PLOD3),ENSG00000198756(COLGALT2),ENSG00000073849(ST6GAL1),ENSG00000117411(B4GALT2),ENSG00000187676(B3GLCT),ENSG00000130714(POMT1),ENSG00000086062…	http://www.kegg.jp/kegg-bin/show_pathway?map00514/K07967%09%23FFFFFF,red/K13646%09%23FFFFFF,red/K00781%09%23FFFFFF,red/K00778%09%23FFFFFF,red/K13667%09%23FFFFFF,red/K05948%09%23FFFFFF,red/K07968%09%23FFFFFF,red/K09667%09%23FFFFFF,red/K13675%09%23FFFFFF,red/K13676%09%23FFFFFF,red/K07966%09%23FFFFFF,red/K18134%09%23FFFFFF,red/K03691%09%23FFFFFF,red/K11703%09%23FFFFFF,red/K00728%09%23FFFFFF,red/
hsa00900	Terpenoid backbone biosynthesis	Metabolism	Metabolism of terpenoids and polyketides	19	22	0.195293	0.940989	ENSG00000148377(IDI2),ENSG00000117682(DHDDS),ENSG00000152904(GGPS1),ENSG00000084073(ZMPSTE24),ENSG00000116237(ICMT),ENSG00000167508(MVD),ENSG00000113161(HMGCR),ENSG00000120437(ACAT2),ENSG00000116005(PCYOX1),ENSG00000168522(FNTA),ENSG00000153989(NUS1),ENSG00000134240(HMGCS2),ENSG00000173653(RCE1),ENSG00000075239(ACAT1),ENSG00000257365(FNTB),ENSG00000148459(PDSS1),ENSG00000067064(IDI1),ENSG00000112…	http://www.kegg.jp/kegg-bin/show_pathway?map00900/K01597%09%23FFFFFF,red/K12504%09%23FFFFFF,red/K11778%09%23FFFFFF,red/K06013%09%23FFFFFF,red/K05955%09%23FFFFFF,red/K01641%09%23FFFFFF,red/K08658%09%23FFFFFF,red/K19177%09%23FFFFFF,red/K00021%09%23FFFFFF,red/K00804%09%23FFFFFF,red/K00869%09%23FFFFFF,red/K01823%09%23FFFFFF,red/K05954%09%23FFFFFF,red/K00626%09%23FFFFFF,red/K05906%09%23FFFFFF,red/K005…
hsa00232	Caffeine metabolism	Metabolism	Biosynthesis of other secondary metabolites	6	6	0.195648	0.940989	ENSG00000255974(CYP2A6),ENSG00000140505(CYP1A2),ENSG00000156006(NAT2),ENSG00000198077(CYP2A7),ENSG00000158125(XDH),ENSG00000171428(NAT1)	http://www.kegg.jp/kegg-bin/show_pathway?map00232/K17683%09%23FFFFFF,red/K00106%09%23FFFFFF,red/K00622%09%23FFFFFF,red/K07409%09%23FFFFFF,red/
hsa04928	Parathyroid hormone synthesis, secretion and action	Organismal Systems	Endocrine system	85	106	0.19801	0.940989	ENSG00000124827(GCM2),ENSG00000116604(MEF2D),ENSG00000184588(PDE4B),ENSG00000182621(PLCB1),ENSG00000141480(ARRB2),ENSG00000065135(GNAI3),ENSG00000127955(GNAI1),ENSG00000107485(GATA3),ENSG00000067560(RHOA),ENSG00000165059(PRKACG),ENSG00000114353(GNAI2),ENSG00000133116(KL),ENSG00000076928(ARHGEF1),ENSG00000213676(ATF6B),ENSG00000198598(MMP17),ENSG00000150995(ITPR1),ENSG00000111012(CYP27B1),ENSG0000…	http://www.kegg.jp/kegg-bin/show_pathway?map04928/K04974%09%23FFFFFF,red/K07997%09%23FFFFFF,red/K08041%09%23FFFFFF,red/K22428%09%23FFFFFF,red/K19663%09%23FFFFFF,red/K04450%09%23FFFFFF,red/K04345%09%23FFFFFF,red/K04958%09%23FFFFFF,red/K04585%09%23FFFFFF,red/K04346%09%23FFFFFF,red/K04361%09%23FFFFFF,red/K22608%09%23FFFFFF,red/K04630%09%23FFFFFF,red/K04639%09%23FFFFFF,red/K05858%09%23FFFFFF,red/K080…
hsa04672	Intestinal immune network for IgA production	Organismal Systems	Immune system	38	46	0.200252	0.940989	ENSG00000114013(CD86),ENSG00000111732(AICDA),ENSG00000115232(ITGA4),ENSG00000136634(IL10),ENSG00000102245(CD40LG),ENSG00000109471(IL2),ENSG00000006062(MAP3K14),ENSG00000161955(TNFSF13),ENSG00000231389(HLA-DPA1),ENSG00000139626(ITGB7),ENSG00000121594(CD80),ENSG00000223865(HLA-DPB1),ENSG00000101017(CD40),ENSG00000204252(HLA-DOA),ENSG00000196126(HLA-DRB1),ENSG00000178562(CD28),ENSG00000162896(PIGR),…	http://www.kegg.jp/kegg-bin/show_pathway?map04672/K05430%09%23FFFFFF,red/K13072%09%23FFFFFF,red/K05443%09%23FFFFFF,red/K06483%09%23FFFFFF,red/K04466%09%23FFFFFF,red/K05476%09%23FFFFFF,red/K06752%09%23FFFFFF,red/K10031%09%23FFFFFF,red/K04185%09%23FFFFFF,red/K05405%09%23FFFFFF,red/K13375%09%23FFFFFF,red/K05428%09%23FFFFFF,red/K05433%09%23FFFFFF,red/K06590%09%23FFFFFF,red/K05513%09%23FFFFFF,red/K109…
hsa04930	Type II diabetes mellitus	Human Diseases	Endocrine and metabolic diseases	38	46	0.200252	0.940989	ENSG00000182759(MAFA),ENSG00000159399(HK2),ENSG00000106633(GCK),ENSG00000157388(CACNA1D),ENSG00000187486(KCNJ11),ENSG00000133124(IRS4),ENSG00000145675(PIK3R1),ENSG00000006071(ABCC8),ENSG00000104365(IKBKB),ENSG00000121879(PIK3CA),ENSG00000120833(SOCS2),ENSG00000171132(PRKCE),ENSG00000109339(MAPK10),ENSG00000185950(IRS2),ENSG00000006283(CACNA1G),ENSG00000163932(PRKCD),ENSG00000163581(SLC2A2),ENSG00…	http://www.kegg.jp/kegg-bin/show_pathway?map04930/K04696%09%23FFFFFF,red/K16172%09%23FFFFFF,red/K07209%09%23FFFFFF,red/K07187%09%23FFFFFF,red/K03156%09%23FFFFFF,red/K07593%09%23FFFFFF,red/K07594%09%23FFFFFF,red/K07203%09%23FFFFFF,red/K00873%09%23FFFFFF,red/K12407%09%23FFFFFF,red/K04851%09%23FFFFFF,red/K07595%09%23FFFFFF,red/K18952%09%23FFFFFF,red/K07296%09%23FFFFFF,red/K05004%09%23FFFFFF,red/K048…
hsa04360	Axon guidance	Organismal Systems	Development	137	173	0.201623	0.940989	ENSG00000153993(SEMA3D),ENSG00000121966(CXCR4),ENSG00000187323(DCC),ENSG00000121879(PIK3CA),ENSG00000185033(SEMA4B),ENSG00000182511(FES),ENSG00000138835(RGS3),ENSG00000135333(EPHA7),ENSG00000163995(ABLIM2),ENSG00000097007(ABL1),ENSG00000012171(SEMA3B),ENSG00000182168(UNC5C),ENSG00000196189(SEMA4A),ENSG00000141298(SSH2),ENSG00000010810(FYN),ENSG00000107562(CXCL12),ENSG00000149269(PAK1),ENSG0000013…	http://www.kegg.jp/kegg-bin/show_pathway?map04360/K07528%09%23FFFFFF,red/K20020%09%23FFFFFF,red/K06841%09%23FFFFFF,red/K05109%09%23FFFFFF,red/K12077%09%23FFFFFF,red/K07365%09%23FFFFFF,red/K07525%09%23FFFFFF,red/K04964%09%23FFFFFF,red/K05103%09%23FFFFFF,red/K05463%09%23FFFFFF,red/K05719%09%23FFFFFF,red/K07861%09%23FFFFFF,red/K04671%09%23FFFFFF,red/K07524%09%23FFFFFF,red/K02090%09%23FFFFFF,red/K062…
hsa05146	Amoebiasis	Human Diseases	Infectious diseases: Parasitic	74	92	0.203782	0.940989	ENSG00000164692(COL1A2),ENSG00000166501(PRKCB),ENSG00000154229(PRKCA),ENSG00000072110(ACTN1),ENSG00000169896(ITGAM),ENSG00000197641(SERPINB13),ENSG00000156049(GNA14),ENSG00000115414(FN1),ENSG00000242550(SERPINB10),ENSG00000137462(TLR2),ENSG00000276600(RAB7B),ENSG00000053747(LAMA3),ENSG00000170542(SERPINB9),ENSG00000115594(IL1R1),ENSG00000125538(IL1B),ENSG00000149782(PLCB3),ENSG00000169031(COL4A3)…	http://www.kegg.jp/kegg-bin/show_pathway?map05146/K06247%09%23FFFFFF,red/K06240%09%23FFFFFF,red/K07898%09%23FFFFFF,red/K06245%09%23FFFFFF,red/K06243%09%23FFFFFF,red/K05427%09%23FFFFFF,red/K06246%09%23FFFFFF,red/K05405%09%23FFFFFF,red/K10159%09%23FFFFFF,red/K04345%09%23FFFFFF,red/K00922%09%23FFFFFF,red/K06241%09%23FFFFFF,red/K05425%09%23FFFFFF,red/K04634%09%23FFFFFF,red/K19663%09%23FFFFFF,red/K057…
hsa04620	Toll-like receptor signaling pathway	Organismal Systems	Immune system	81	101	0.205002	0.940989	ENSG00000271503(CCL5),ENSG00000105647(PIK3R2),ENSG00000276070(CCL4L2),ENSG00000169429(CXCL8),ENSG00000137080(IFNA21),ENSG00000050748(MAPK9),ENSG00000170345(FOS),ENSG00000136244(IL6),ENSG00000196664(TLR7),ENSG00000109320(NFKB1),ENSG00000065559(MAP2K4),ENSG00000064012(CASP8),ENSG00000269335(IKBKG),ENSG00000128604(IRF5),ENSG00000185386(MAPK11),ENSG00000101017(CD40),ENSG00000136869(TLR4),ENSG00000136…	http://www.kegg.jp/kegg-bin/show_pathway?map04620/K04379%09%23FFFFFF,red/K04441%09%23FFFFFF,red/K10159%09%23FFFFFF,red/K00922%09%23FFFFFF,red/K04430%09%23FFFFFF,red/K10170%09%23FFFFFF,red/K04392%09%23FFFFFF,red/K07211%09%23FFFFFF,red/K02649%09%23FFFFFF,red/K05413%09%23FFFFFF,red/K04519%09%23FFFFFF,red/K05130%09%23FFFFFF,red/K05403%09%23FFFFFF,red/K04729%09%23FFFFFF,red/K03156%09%23FFFFFF,red/K044…
hsa05167	Kaposi's sarcoma-associated herpesvirus infection	Human Diseases	Infectious diseases: Viral	147	186	0.2054	0.940989	ENSG00000164400(CSF2),ENSG00000165025(SYK),ENSG00000073756(PTGS2),ENSG00000263528(IKBKE),ENSG00000127191(TRAF2),ENSG00000174775(HRAS),ENSG00000133703(KRAS),ENSG00000172115(CYCS),ENSG00000128016(ZFP36),ENSG00000109320(NFKB1),ENSG00000065559(MAP2K4),ENSG00000107643(MAPK8),ENSG00000197122(SRC),ENSG00000067182(TNFRSF1A),ENSG00000134352(IL6ST),ENSG00000164342(TLR3),ENSG00000091879(ANGPT2),ENSG00000228…	http://www.kegg.jp/kegg-bin/show_pathway?map05167/K02091%09%23FFFFFF,red/K08341%09%23FFFFFF,red/K04958%09%23FFFFFF,red/K04537%09%23FFFFFF,red/K04734%09%23FFFFFF,red/K04180%09%23FFFFFF,red/K07203%09%23FFFFFF,red/K07828%09%23FFFFFF,red/K04430%09%23FFFFFF,red/K17332%09%23FFFFFF,red/K12365%09%23FFFFFF,red/K04179%09%23FFFFFF,red/K04545%09%23FFFFFF,red/K03990%09%23FFFFFF,red/K08738%09%23FFFFFF,red/K043…
hsa05145	Toxoplasmosis	Human Diseases	Infectious diseases: Parasitic	88	110	0.205648	0.940989	ENSG00000007171(NOS2),ENSG00000100324(TAB1),ENSG00000101197(BIRC7),ENSG00000104365(IKBKB),ENSG00000113302(IL12B),ENSG00000196735(HLA-DQA1),ENSG00000204388(HSPA1B),ENSG00000065135(GNAI3),ENSG00000114353(GNAI2),ENSG00000204390(HSPA1L),ENSG00000105329(TGFB1),ENSG00000100906(NFKBIA),ENSG00000108179(PPIF),ENSG00000127955(GNAI1),ENSG00000105397(TYK2),ENSG00000101680(LAMA1),ENSG00000173110(HSPA6),ENSG00…	http://www.kegg.jp/kegg-bin/show_pathway?map05145/K06240%09%23FFFFFF,red/K05134%09%23FFFFFF,red/K04694%09%23FFFFFF,red/K10159%09%23FFFFFF,red/K06244%09%23FFFFFF,red/K04630%09%23FFFFFF,red/K04433%09%23FFFFFF,red/K03156%09%23FFFFFF,red/K06243%09%23FFFFFF,red/K21290%09%23FFFFFF,red/K06241%09%23FFFFFF,red/K05637%09%23FFFFFF,red/K04467%09%23FFFFFF,red/K04398%09%23FFFFFF,red/K03283%09%23FFFFFF,red/K051…
hsa04940	Type I diabetes mellitus	Human Diseases	Endocrine and metabolic diseases	34	41	0.206319	0.940989	ENSG00000125538(IL1B),ENSG00000180644(PRF1),ENSG00000226979(LTA),ENSG00000237541(HLA-DQA2),ENSG00000128683(GAD1),ENSG00000026103(FAS),ENSG00000115008(IL1A),ENSG00000204642(HLA-F),ENSG00000144381(HSPD1),ENSG00000204525(HLA-C),ENSG00000204287(HLA-DRA),ENSG00000206503(HLA-A),ENSG00000234745(HLA-B),ENSG00000196735(HLA-DQA1),ENSG00000113302(IL12B),ENSG00000117560(FASLG),ENSG00000109471(IL2),ENSG000001…	http://www.kegg.jp/kegg-bin/show_pathway?map04940/K04519%09%23FFFFFF,red/K05429%09%23FFFFFF,red/K05413%09%23FFFFFF,red/K07818%09%23FFFFFF,red/K05412%09%23FFFFFF,red/K06470%09%23FFFFFF,red/K01580%09%23FFFFFF,red/K07817%09%23FFFFFF,red/K05425%09%23FFFFFF,red/K04077%09%23FFFFFF,red/K01294%09%23FFFFFF,red/K06751%09%23FFFFFF,red/K04390%09%23FFFFFF,red/K03156%09%23FFFFFF,red/K05468%09%23FFFFFF,red/K043…
hsa05219	Bladder cancer	Human Diseases	Cancers: Specific types	34	41	0.206319	0.940989	ENSG00000100985(MMP9),ENSG00000167657(DAPK3),ENSG00000157764(BRAF),ENSG00000135679(MDM2),ENSG00000174775(HRAS),ENSG00000124762(CDKN1A),ENSG00000068078(FGFR3),ENSG00000141736(ERBB2),ENSG00000133703(KRAS),ENSG00000169429(CXCL8),ENSG00000146648(EGFR),ENSG00000100784(RPS6KA5),ENSG00000087245(MMP2),ENSG00000197122(SRC),ENSG00000137801(THBS1),ENSG00000138798(EGF),ENSG00000112242(E2F3),ENSG00000068028(R…	http://www.kegg.jp/kegg-bin/show_pathway?map05219/K07827%09%23FFFFFF,red/K02833%09%23FFFFFF,red/K06618%09%23FFFFFF,red/K06643%09%23FFFFFF,red/K07828%09%23FFFFFF,red/K01398%09%23FFFFFF,red/K08845%09%23FFFFFF,red/K17454%09%23FFFFFF,red/K08523%09%23FFFFFF,red/K04368%09%23FFFFFF,red/K05448%09%23FFFFFF,red/K01403%09%23FFFFFF,red/K05689%09%23FFFFFF,red/K05083%09%23FFFFFF,red/K05094%09%23FFFFFF,red/K066…
hsa00250	Alanine, aspartate and glutamate metabolism	Metabolism	Amino acid metabolism	30	36	0.21234	0.940989	ENSG00000128059(PPAT),ENSG00000104951(IL4I1),ENSG00000185818(NAT8L),ENSG00000131459(GFPT2),ENSG00000198380(GFPT1),ENSG00000166123(GPT2),ENSG00000166532(RIMKLB),ENSG00000135423(GLS2),ENSG00000112294(ALDH5A1),ENSG00000035687(ADSS2),ENSG00000135821(GLUL),ENSG00000108381(ASPA),ENSG00000185100(ADSS1),ENSG00000182890(GLUD2),ENSG00000113492(AGXT2),ENSG00000128683(GAD1),ENSG00000177181(RIMKLA),ENSG000001…	http://www.kegg.jp/kegg-bin/show_pathway?map00250/K18310%09%23FFFFFF,red/K14454%09%23FFFFFF,red/K00830%09%23FFFFFF,red/K01915%09%23FFFFFF,red/K01580%09%23FFFFFF,red/K01425%09%23FFFFFF,red/K11540%09%23FFFFFF,red/K14455%09%23FFFFFF,red/K01948%09%23FFFFFF,red/K01755%09%23FFFFFF,red/K01940%09%23FFFFFF,red/K01939%09%23FFFFFF,red/K00261%09%23FFFFFF,red/K01437%09%23FFFFFF,red/K13566%09%23FFFFFF,red/K008…
hsa04713	Circadian entrainment	Organismal Systems	Environmental adaptation	77	96	0.21235	0.940989	ENSG00000137841(PLCB2),ENSG00000162104(ADCY9),ENSG00000167283(ATP5MG),ENSG00000172380(GNG12),ENSG00000164742(ADCY1),ENSG00000170345(FOS),ENSG00000176884(GRIN1),ENSG00000164116(GUCY1A1),ENSG00000049246(PER3),ENSG00000273079(GRIN2B),ENSG00000100784(RPS6KA5),ENSG00000072062(PRKACA),ENSG00000126583(PRKCG),ENSG00000151067(CACNA1C),ENSG00000155511(GRIA1),ENSG00000183454(GRIN2A),ENSG00000185532(PRKG1),E…	http://www.kegg.jp/kegg-bin/show_pathway?map04713/K04963%09%23FFFFFF,red/K04634%09%23FFFFFF,red/K21944%09%23FFFFFF,red/K05197%09%23FFFFFF,red/K04515%09%23FFFFFF,red/K11265%09%23FFFFFF,red/K04536%09%23FFFFFF,red/K02677%09%23FFFFFF,red/K16513%09%23FFFFFF,red/K05212%09%23FFFFFF,red/K05200%09%23FFFFFF,red/K04999%09%23FFFFFF,red/K19663%09%23FFFFFF,red/K08043%09%23FFFFFF,red/K07825%09%23FFFFFF,red/K045…
hsa04924	Renin secretion	Organismal Systems	Endocrine system	52	64	0.21333	0.940989	ENSG00000141433(ADCYAP1),ENSG00000016490(CLCA1),ENSG00000156113(KCNMA1),ENSG00000137841(PLCB2),ENSG00000115252(PDE1A),ENSG00000164116(GUCY1A1),ENSG00000144891(AGTR1),ENSG00000118260(CREB1),ENSG00000172572(PDE3A),ENSG00000164733(CTSB),ENSG00000160014(CALM3),ENSG00000240583(AQP1),ENSG00000151617(EDNRA),ENSG00000101333(PLCB4),ENSG00000081248(CACNA1S),ENSG00000156052(GNAQ),ENSG00000188778(ADRB3),ENSG…	http://www.kegg.jp/kegg-bin/show_pathway?map04924/K04587%09%23FFFFFF,red/K04142%09%23FFFFFF,red/K02183%09%23FFFFFF,red/K01283%09%23FFFFFF,red/K04345%09%23FFFFFF,red/K05870%09%23FFFFFF,red/K04958%09%23FFFFFF,red/K04630%09%23FFFFFF,red/K05262%09%23FFFFFF,red/K19021%09%23FFFFFF,red/K04259%09%23FFFFFF,red/K04936%09%23FFFFFF,red/K05027%09%23FFFFFF,red/K04960%09%23FFFFFF,red/K04265%09%23FFFFFF,red/K123…
hsa00020	Citrate cycle (TCA cycle)	Metabolism	Carbohydrate metabolism	26	31	0.218131	0.949163	ENSG00000110435(PDHX),ENSG00000197444(OGDHL),ENSG00000204370(SDHD),ENSG00000091483(FH),ENSG00000138413(IDH1),ENSG00000136143(SUCLA2),ENSG00000119689(DLST),ENSG00000150768(DLAT),ENSG00000168291(PDHB),ENSG00000067829(IDH3G),ENSG00000014641(MDH1),ENSG00000100412(ACO2),ENSG00000131473(ACLY),ENSG00000105953(OGDH),ENSG00000182054(IDH2),ENSG00000062485(CS),ENSG00000122729(ACO1),ENSG00000073578(SDHA),ENS…	http://www.kegg.jp/kegg-bin/show_pathway?map00020/K00161%09%23FFFFFF,red/K01681%09%23FFFFFF,red/K00237%09%23FFFFFF,red/K00162%09%23FFFFFF,red/K13997%09%23FFFFFF,red/K00164%09%23FFFFFF,red/K00382%09%23FFFFFF,red/K00658%09%23FFFFFF,red/K00030%09%23FFFFFF,red/K01900%09%23FFFFFF,red/K01899%09%23FFFFFF,red/K01679%09%23FFFFFF,red/K01596%09%23FFFFFF,red/K00627%09%23FFFFFF,red/K00025%09%23FFFFFF,red/K016…
hsa04725	Cholinergic synapse	Organismal Systems	Nervous system	90	113	0.228158	0.972946	ENSG00000150995(ITPR1),ENSG00000171791(BCL2),ENSG00000187714(SLC18A3),ENSG00000102001(CACNA1F),ENSG00000174021(GNG5),ENSG00000176533(GNG7),ENSG00000117013(KCNQ4),ENSG00000123700(KCNJ2),ENSG00000162188(GNG3),ENSG00000147434(CHRNA6),ENSG00000182621(PLCB1),ENSG00000172354(GNB2),ENSG00000121879(PIK3CA),ENSG00000242616(GNG10),ENSG00000133019(CHRM3),ENSG00000114353(GNAI2),ENSG00000145675(PIK3R1),ENSG00…	http://www.kegg.jp/kegg-bin/show_pathway?map04725/K07826%09%23FFFFFF,red/K02833%09%23FFFFFF,red/K09047%09%23FFFFFF,red/K05000%09%23FFFFFF,red/K19663%09%23FFFFFF,red/K07828%09%23FFFFFF,red/K04930%09%23FFFFFF,red/K04997%09%23FFFFFF,red/K08048%09%23FFFFFF,red/K04542%09%23FFFFFF,red/K04545%09%23FFFFFF,red/K08046%09%23FFFFFF,red/K04447%09%23FFFFFF,red/K04368%09%23FFFFFF,red/K04926%09%23FFFFFF,red/K021…
hsa04144	Endocytosis	Cellular Processes	Transport and catabolism	192	245	0.23492	0.972946	ENSG00000024422(EHD2),ENSG00000234745(HLA-B),ENSG00000070831(CDC42),ENSG00000204388(HSPA1B),ENSG00000241685(ARPC1A),ENSG00000049283(EPN3),ENSG00000163558(PRKCI),ENSG00000122574(WIPF3),ENSG00000115561(CHMP3),ENSG00000160948(VPS28),ENSG00000159210(SNF8),ENSG00000102189(EEA1),ENSG00000067560(RHOA),ENSG00000069869(NEDD4),ENSG00000153071(DAB2),ENSG00000168461(RAB31),ENSG00000144566(RAB5A),ENSG00000163…	http://www.kegg.jp/kegg-bin/show_pathway?map04144/K07905%09%23FFFFFF,red/K18952%09%23FFFFFF,red/K05087%09%23FFFFFF,red/K12200%09%23FFFFFF,red/K12474%09%23FFFFFF,red/K18441%09%23FFFFFF,red/K12480%09%23FFFFFF,red/K17917%09%23FFFFFF,red/K19475%09%23FFFFFF,red/K12197%09%23FFFFFF,red/K10396%09%23FFFFFF,red/K12189%09%23FFFFFF,red/K18442%09%23FFFFFF,red/K05755%09%23FFFFFF,red/K12192%09%23FFFFFF,red/K050…
hsa05160	Hepatitis C	Human Diseases	Infectious diseases: Viral	124	157	0.235267	0.972946	ENSG00000135446(CDK4),ENSG00000188379(IFNA2),ENSG00000007968(E2F2),ENSG00000123374(CDK2),ENSG00000138798(EGF),ENSG00000214042(IFNA7),ENSG00000204010(IFIT1B),ENSG00000102871(TRADD),ENSG00000233816(IFNA13),ENSG00000142166(IFNAR1),ENSG00000147873(IFNA5),ENSG00000105568(PPP2R1A),ENSG00000189143(CLDN4),ENSG00000105647(PIK3R2),ENSG00000183486(MX2),ENSG00000164924(YWHAZ),ENSG00000055332(EIF2AK2),ENSG000…	http://www.kegg.jp/kegg-bin/show_pathway?map05160/K04399%09%23FFFFFF,red/K14216%09%23FFFFFF,red/K05410%09%23FFFFFF,red/K12646%09%23FFFFFF,red/K01165%09%23FFFFFF,red/K03171%09%23FFFFFF,red/K03175%09%23FFFFFF,red/K06625%09%23FFFFFF,red/K11220%09%23FFFFFF,red/K02084%09%23FFFFFF,red/K03174%09%23FFFFFF,red/K07210%09%23FFFFFF,red/K02861%09%23FFFFFF,red/K02373%09%23FFFFFF,red/K02206%09%23FFFFFF,red/K126…
hsa05100	Bacterial invasion of epithelial cells	Human Diseases	Infectious diseases: Bacterial	58	72	0.235683	0.972946	ENSG00000160691(SHC1),ENSG00000111229(ARPC3),ENSG00000125354(SEPTIN6),ENSG00000155849(ELMO1),ENSG00000197959(DNM3),ENSG00000105974(CAV1),ENSG00000197122(SRC),ENSG00000039068(CDH1),ENSG00000110395(CBL),ENSG00000182533(CAV3),ENSG00000177105(RHOG),ENSG00000130429(ARPC1B),ENSG00000198087(CD2AP),ENSG00000241553(ARPC4),ENSG00000184640(SEPTIN9),ENSG00000140623(SEPTIN12),ENSG00000150760(DOCK1),ENSG000001…	http://www.kegg.jp/kegg-bin/show_pathway?map05100/K05099%09%23FFFFFF,red/K02649%09%23FFFFFF,red/K05757%09%23FFFFFF,red/K04393%09%23FFFFFF,red/K05689%09%23FFFFFF,red/K16938%09%23FFFFFF,red/K07863%09%23FFFFFF,red/K06484%09%23FFFFFF,red/K04392%09%23FFFFFF,red/K04644%09%23FFFFFF,red/K04513%09%23FFFFFF,red/K17449%09%23FFFFFF,red/K12959%09%23FFFFFF,red/K13736%09%23FFFFFF,red/K05717%09%23FFFFFF,red/K056…
hsa04630	Jak-STAT signaling pathway	Environmental Information Processing	Signal transduction	127	161	0.240916	0.981793	ENSG00000120235(IFNA6),ENSG00000027697(IFNGR1),ENSG00000168610(STAT3),ENSG00000136738(STAM),ENSG00000213928(IRF9),ENSG00000120242(IFNA8),ENSG00000174564(IL20RB),ENSG00000159110(IFNAR2),ENSG00000115415(STAT1),ENSG00000081985(IL12RB2),ENSG00000113594(LIFR),ENSG00000150281(CTF1),ENSG00000164399(IL3),ENSG00000274211(SOCS7),ENSG00000131095(GFAP),ENSG00000110944(IL23A),ENSG00000105639(JAK3),ENSG0000017…	http://www.kegg.jp/kegg-bin/show_pathway?map04630/K02833%09%23FFFFFF,red/K07293%09%23FFFFFF,red/K04737%09%23FFFFFF,red/K05131%09%23FFFFFF,red/K05423%09%23FFFFFF,red/K02649%09%23FFFFFF,red/K05431%09%23FFFFFF,red/K05425%09%23FFFFFF,red/K02539%09%23FFFFFF,red/K11221%09%23FFFFFF,red/K05420%09%23FFFFFF,red/K02161%09%23FFFFFF,red/K05442%09%23FFFFFF,red/K10151%09%23FFFFFF,red/K05418%09%23FFFFFF,red/K054…
hsa04726	Serotonergic synapse	Organismal Systems	Nervous system	89	112	0.243924	0.981793	ENSG00000132437(DDC),ENSG00000179546(HTR1D),ENSG00000156052(GNAQ),ENSG00000111664(GNB3),ENSG00000213281(NRAS),ENSG00000081248(CACNA1S),ENSG00000101333(PLCB4),ENSG00000168830(HTR1E),ENSG00000127928(GNGT1),ENSG00000108242(CYP2C18),ENSG00000145864(GABRB2),ENSG00000165646(SLC18A2),ENSG00000162728(KCNJ9),ENSG00000163288(GABRB1),ENSG00000079337(RAPGEF3),ENSG00000114450(GNB4),ENSG00000116711(PLA2G4A),EN…	http://www.kegg.jp/kegg-bin/show_pathway?map04726/K04368%09%23FFFFFF,red/K04548%09%23FFFFFF,red/K04153%09%23FFFFFF,red/K04160%09%23FFFFFF,red/K04960%09%23FFFFFF,red/K21278%09%23FFFFFF,red/K04543%09%23FFFFFF,red/K05181%09%23FFFFFF,red/K04958%09%23FFFFFF,red/K07826%09%23FFFFFF,red/K00502%09%23FFFFFF,red/K08155%09%23FFFFFF,red/K07418%09%23FFFFFF,red/K04545%09%23FFFFFF,red/K07827%09%23FFFFFF,red/K074…
hsa04933	AGE-RAGE signaling pathway in diabetic complications	Human Diseases	Endocrine and metabolic diseases	78	98	0.254246	0.98596	ENSG00000131196(NFATC1),ENSG00000117525(F3),ENSG00000137841(PLCB2),ENSG00000197943(PLCG2),ENSG00000169429(CXCL8),ENSG00000105647(PIK3R2),ENSG00000050748(MAPK9),ENSG00000131504(DIAPH1),ENSG00000171608(PIK3CD),ENSG00000101333(PLCB4),ENSG00000165168(CYBB),ENSG00000119699(TGFB3),ENSG00000135446(CDK4),ENSG00000197565(COL4A6),ENSG00000092969(TGFB2),ENSG00000144891(AGTR1),ENSG00000112062(MAPK14),ENSG000…	http://www.kegg.jp/kegg-bin/show_pathway?map04933/K05859%09%23FFFFFF,red/K02161%09%23FFFFFF,red/K19662%09%23FFFFFF,red/K02580%09%23FFFFFF,red/K05717%09%23FFFFFF,red/K02677%09%23FFFFFF,red/K04674%09%23FFFFFF,red/K16858%09%23FFFFFF,red/K02089%09%23FFFFFF,red/K21421%09%23FFFFFF,red/K11220%09%23FFFFFF,red/K04393%09%23FFFFFF,red/K19720%09%23FFFFFF,red/K04503%09%23FFFFFF,red/K06527%09%23FFFFFF,red/K078…
hsa05168	Herpes simplex infection	Human Diseases	Infectious diseases: Viral	143	182	0.254331	0.98596	ENSG00000204257(HLA-DMA),ENSG00000112081(SRSF3),ENSG00000127191(TRAF2),ENSG00000172936(MYD88),ENSG00000263528(IKBKE),ENSG00000099804(CDC34),ENSG00000121716(PILRB),ENSG00000241106(HLA-DOB),ENSG00000172115(CYCS),ENSG00000184557(SOCS3),ENSG00000141384(TAF4B),ENSG00000111331(OAS3),ENSG00000135828(RNASEL),ENSG00000159479(MED8),ENSG00000109320(NFKB1),ENSG00000145604(SKP2),ENSG00000111537(IFNG),ENSG0000…	http://www.kegg.jp/kegg-bin/show_pathway?map05168/K10054%09%23FFFFFF,red/K07211%09%23FFFFFF,red/K06269%09%23FFFFFF,red/K03173%09%23FFFFFF,red/K06505%09%23FFFFFF,red/K16195%09%23FFFFFF,red/K21944%09%23FFFFFF,red/K04389%09%23FFFFFF,red/K04379%09%23FFFFFF,red/K06081%09%23FFFFFF,red/K04734%09%23FFFFFF,red/K12499%09%23FFFFFF,red/K02087%09%23FFFFFF,red/K02633%09%23FFFFFF,red/K05132%09%23FFFFFF,red/K154…
hsa05161	Hepatitis B	Human Diseases	Infectious diseases: Viral	112	142	0.259938	0.98596	ENSG00000088888(MAVS),ENSG00000131196(NFATC1),ENSG00000126583(PRKCG),ENSG00000136869(TLR4),ENSG00000164924(YWHAZ),ENSG00000170345(FOS),ENSG00000050748(MAPK9),ENSG00000132646(PCNA),ENSG00000169429(CXCL8),ENSG00000105647(PIK3R2),ENSG00000213341(CHUK),ENSG00000124762(CDKN1A),ENSG00000171608(PIK3CD),ENSG00000100985(MMP9),ENSG00000236637(IFNA4),ENSG00000150455(TIRAP),ENSG00000095015(MAP3K1),ENSG000002…	http://www.kegg.jp/kegg-bin/show_pathway?map05161/K10140%09%23FFFFFF,red/K12497%09%23FFFFFF,red/K11221%09%23FFFFFF,red/K04467%09%23FFFFFF,red/K17333%09%23FFFFFF,red/K08731%09%23FFFFFF,red/K12648%09%23FFFFFF,red/K17454%09%23FFFFFF,red/K02206%09%23FFFFFF,red/K05403%09%23FFFFFF,red/K04416%09%23FFFFFF,red/K02677%09%23FFFFFF,red/K04802%09%23FFFFFF,red/K08738%09%23FFFFFF,red/K16197%09%23FFFFFF,red/K044…
hsa04141	Protein processing in endoplasmic reticulum	Genetic Information Processing	Folding, sorting and degradation	129	164	0.260131	0.98596	ENSG00000188021(UBQLN2),ENSG00000178607(ERN1),ENSG00000103266(STUB1),ENSG00000107643(MAPK8),ENSG00000167004(PDIA3),ENSG00000198168(SVIP),ENSG00000145495(MARCHF6),ENSG00000163793(DNAJC5G),ENSG00000166598(HSP90B1),ENSG00000075826(SEC31B),ENSG00000109846(CRYAB),ENSG00000079332(SAR1A),ENSG00000134910(STT3A),ENSG00000116661(FBXO2),ENSG00000133265(HSPBP1),ENSG00000090520(DNAJB11),ENSG00000014216(CAPN1)…	http://www.kegg.jp/kegg-bin/show_pathway?map04141/K14015%09%23FFFFFF,red/K14014%09%23FFFFFF,red/K05638%09%23FFFFFF,red/K13999%09%23FFFFFF,red/K09517%09%23FFFFFF,red/K06689%09%23FFFFFF,red/K10080%09%23FFFFFF,red/K03173%09%23FFFFFF,red/K09487%09%23FFFFFF,red/K14009%09%23FFFFFF,red/K09525%09%23FFFFFF,red/K10084%09%23FFFFFF,red/K04426%09%23FFFFFF,red/K10085%09%23FFFFFF,red/K08054%09%23FFFFFF,red/K140…
hsa00280	Valine, leucine and isoleucine degradation	Metabolism	Amino acid metabolism	39	48	0.262484	0.98596	ENSG00000072506(HSD17B10),ENSG00000138029(HADHB),ENSG00000124370(MCEE),ENSG00000151498(ACAD8),ENSG00000084754(HADHA),ENSG00000083720(OXCT1),ENSG00000176715(ACSF3),ENSG00000196177(ACADSB),ENSG00000248098(BCKDHA),ENSG00000081760(AACS),ENSG00000117305(HMGCL),ENSG00000104951(IL4I1),ENSG00000146151(HMGCLL1),ENSG00000106049(HIBADH),ENSG00000128928(IVD),ENSG00000114054(PCCB),ENSG00000111275(ALDH2),ENSG0…	http://www.kegg.jp/kegg-bin/show_pathway?map00280/K00022%09%23FFFFFF,red/K00253%09%23FFFFFF,red/K07515%09%23FFFFFF,red/K00167%09%23FFFFFF,red/K00826%09%23FFFFFF,red/K11538%09%23FFFFFF,red/K13524%09%23FFFFFF,red/K00626%09%23FFFFFF,red/K01641%09%23FFFFFF,red/K00166%09%23FFFFFF,red/K00248%09%23FFFFFF,red/K00827%09%23FFFFFF,red/K01847%09%23FFFFFF,red/K09699%09%23FFFFFF,red/K05607%09%23FFFFFF,red/K075…
hsa00532	Glycosaminoglycan biosynthesis - chondroitin sulfate / dermatan sulfate	Metabolism	Glycan biosynthesis and metabolism	17	20	0.263331	0.98596	ENSG00000131873(CHSY1),ENSG00000027847(B4GALT7),ENSG00000122863(CHST3),ENSG00000136213(CHST12),ENSG00000171310(CHST11),ENSG00000198108(CHSY3),ENSG00000149541(B3GAT3),ENSG00000180767(CHST13),ENSG00000169105(CHST14),ENSG00000103489(XYLT1),ENSG00000111962(UST),ENSG00000169826(CSGALNACT2),ENSG00000176022(B3GALT6),ENSG00000111817(DSE),ENSG00000147408(CSGALNACT1),ENSG00000182022(CHST15),ENSG00000147119…	http://www.kegg.jp/kegg-bin/show_pathway?map00532/K04742%09%23FFFFFF,red/K04743%09%23FFFFFF,red/K08106%09%23FFFFFF,red/K03193%09%23FFFFFF,red/K01020%09%23FFFFFF,red/K07779%09%23FFFFFF,red/K00771%09%23FFFFFF,red/K10158%09%23FFFFFF,red/K00746%09%23FFFFFF,red/K01794%09%23FFFFFF,red/K01017%09%23FFFFFF,red/K00733%09%23FFFFFF,red/K08105%09%23FFFFFF,red/K13499%09%23FFFFFF,red/K00734%09%23FFFFFF,red/
hsa00730	Thiamine metabolism	Metabolism	Metabolism of cofactors and vitamins	13	15	0.269844	0.998733	ENSG00000106992(AK1),ENSG00000004455(AK2),ENSG00000143727(ACP1),ENSG00000163283(ALPP),ENSG00000140057(AK7),ENSG00000154027(AK5),ENSG00000162551(ALPL),ENSG00000135778(NTPCR),ENSG00000162433(AK4),ENSG00000163295(ALPI),ENSG00000163286(ALPG),ENSG00000259431(THTPA),ENSG00000244005(NFS1)	http://www.kegg.jp/kegg-bin/show_pathway?map00730/K05307%09%23FFFFFF,red/K14394%09%23FFFFFF,red/K01077%09%23FFFFFF,red/K04487%09%23FFFFFF,red/K00939%09%23FFFFFF,red/K06928%09%23FFFFFF,red/
hsa04072	Phospholipase D signaling pathway	Environmental Information Processing	Signal transduction	111	141	0.275088	1	ENSG00000197959(DNM3),ENSG00000139679(LPAR6),ENSG00000160691(SHC1),ENSG00000138031(ADCY3),ENSG00000204310(AGPAT1),ENSG00000186111(PIP5K1C),ENSG00000158869(FCER1G),ENSG00000174233(ADCY6),ENSG00000102780(DGKH),ENSG00000213281(NRAS),ENSG00000108669(CYTH1),ENSG00000158186(MRAS),ENSG00000120899(PTK2B),ENSG00000006451(RALA),ENSG00000136267(DGKB),ENSG00000165025(SYK),ENSG00000113721(PDGFRB),ENSG00000155…	http://www.kegg.jp/kegg-bin/show_pathway?map04072/K05703%09%23FFFFFF,red/K04608%09%23FFFFFF,red/K04275%09%23FFFFFF,red/K08048%09%23FFFFFF,red/K04227%09%23FFFFFF,red/K21290%09%23FFFFFF,red/K21289%09%23FFFFFF,red/K07834%09%23FFFFFF,red/K04368%09%23FFFFFF,red/K07828%09%23FFFFFF,red/K04228%09%23FFFFFF,red/K08047%09%23FFFFFF,red/K04346%09%23FFFFFF,red/K04639%09%23FFFFFF,red/K04607%09%23FFFFFF,red/K135…
hsa05321	Inflammatory bowel disease (IBD)	Human Diseases	Immune diseases	49	61	0.277178	1	ENSG00000092969(TGFB2),ENSG00000138684(IL21),ENSG00000169194(IL13),ENSG00000119699(TGFB3),ENSG00000178573(MAF),ENSG00000223865(HLA-DPB1),ENSG00000136869(TLR4),ENSG00000204252(HLA-DOA),ENSG00000131196(NFATC1),ENSG00000196126(HLA-DRB1),ENSG00000168610(STAT3),ENSG00000027697(IFNGR1),ENSG00000177606(JUN),ENSG00000237541(HLA-DQA2),ENSG00000073861(TBX21),ENSG00000115415(STAT1),ENSG00000110944(IL23A),EN…	http://www.kegg.jp/kegg-bin/show_pathway?map05321/K05063%09%23FFFFFF,red/K05133%09%23FFFFFF,red/K13377%09%23FFFFFF,red/K05173%09%23FFFFFF,red/K05426%09%23FFFFFF,red/K03156%09%23FFFFFF,red/K10165%09%23FFFFFF,red/K05405%09%23FFFFFF,red/K05428%09%23FFFFFF,red/K05075%09%23FFFFFF,red/K08534%09%23FFFFFF,red/K05435%09%23FFFFFF,red/K05443%09%23FFFFFF,red/K10159%09%23FFFFFF,red/K05064%09%23FFFFFF,red/K133…
hsa05222	Small cell lung cancer	Human Diseases	Cancers: Specific types	73	92	0.282727	1	ENSG00000030110(BAK1),ENSG00000110330(BIRC2),ENSG00000213341(CHUK),ENSG00000124762(CDKN1A),ENSG00000171608(PIK3CD),ENSG00000005884(ITGA3),ENSG00000091409(ITGA6),ENSG00000105647(PIK3R2),ENSG00000123975(CKS2),ENSG00000091128(LAMB4),ENSG00000050555(LAMC3),ENSG00000204231(RXRB),ENSG00000197565(COL4A6),ENSG00000196878(LAMB3),ENSG00000123374(CDK2),ENSG00000172037(LAMB2),ENSG00000007968(E2F2),ENSG000001…	http://www.kegg.jp/kegg-bin/show_pathway?map05222/K09389%09%23FFFFFF,red/K05636%09%23FFFFFF,red/K07209%09%23FFFFFF,red/K03174%09%23FFFFFF,red/K05719%09%23FFFFFF,red/K02161%09%23FFFFFF,red/K04467%09%23FFFFFF,red/K06237%09%23FFFFFF,red/K06243%09%23FFFFFF,red/K02580%09%23FFFFFF,red/K03875%09%23FFFFFF,red/K08524%09%23FFFFFF,red/K05635%09%23FFFFFF,red/K08526%09%23FFFFFF,red/K06240%09%23FFFFFF,red/K087…
hsa00534	Glycosaminoglycan biosynthesis - heparan sulfate / heparin	Metabolism	Glycan biosynthesis and metabolism	20	24	0.290783	1	ENSG00000149541(B3GAT3),ENSG00000125430(HS3ST3B1),ENSG00000070614(NDST1),ENSG00000122254(HS3ST2),ENSG00000103489(XYLT1),ENSG00000164100(NDST3),ENSG00000176022(B3GALT6),ENSG00000158008(EXTL1),ENSG00000249853(HS3ST5),ENSG00000138653(NDST4),ENSG00000162694(EXTL2),ENSG00000153936(HS2ST1),ENSG00000166507(NDST2),ENSG00000151348(EXT2),ENSG00000002587(HS3ST1),ENSG00000012232(EXTL3),ENSG00000027847(B4GALT…	http://www.kegg.jp/kegg-bin/show_pathway?map00534/K01024%09%23FFFFFF,red/K00771%09%23FFFFFF,red/K07808%09%23FFFFFF,red/K10158%09%23FFFFFF,red/K02367%09%23FFFFFF,red/K02368%09%23FFFFFF,red/K02578%09%23FFFFFF,red/K02577%09%23FFFFFF,red/K00734%09%23FFFFFF,red/K02369%09%23FFFFFF,red/K02579%09%23FFFFFF,red/K08103%09%23FFFFFF,red/K02576%09%23FFFFFF,red/K02514%09%23FFFFFF,red/K02513%09%23FFFFFF,red/K081…
hsa00860	Porphyrin and chlorophyll metabolism	Metabolism	Metabolism of cofactors and vitamins	34	42	0.301675	1	ENSG00000135226(UGT2B28),ENSG00000167165(UGT1A6),ENSG00000241635(UGT1A1),ENSG00000014919(COX15),ENSG00000288702(UGT1A3),ENSG00000106605(BLVRA),ENSG00000241119(UGT1A9),ENSG00000244122(UGT1A7),ENSG00000136628(EPRS1),ENSG00000135220(UGT2A3),ENSG00000090013(BLVRB),ENSG00000173610(UGT2A1),ENSG00000165060(FXN),ENSG00000148218(ALAD),ENSG00000197888(UGT2B17),ENSG00000139428(MMAB),ENSG00000006695(COX10),E…	http://www.kegg.jp/kegg-bin/show_pathway?map00860/K05901%09%23FFFFFF,red/K00510%09%23FFFFFF,red/K02259%09%23FFFFFF,red/K00214%09%23FFFFFF,red/K21418%09%23FFFFFF,red/K00699%09%23FFFFFF,red/K14163%09%23FFFFFF,red/K01719%09%23FFFFFF,red/K02257%09%23FFFFFF,red/K14735%09%23FFFFFF,red/K01698%09%23FFFFFF,red/K13624%09%23FFFFFF,red/K01195%09%23FFFFFF,red/K19054%09%23FFFFFF,red/K00798%09%23FFFFFF,red/K017…
hsa00600	Sphingolipid metabolism	Metabolism	Lipid metabolism	34	42	0.301675	1	ENSG00000164023(SGMS2),ENSG00000172296(SPTLC3),ENSG00000177076(ACER2),ENSG00000168350(DEGS2),ENSG00000204099(NEU4),ENSG00000170266(GLB1),ENSG00000100422(CERK),ENSG00000143753(DEGS1),ENSG00000198964(SGMS1),ENSG00000136699(SMPD4),ENSG00000067113(PLPP1),ENSG00000166311(SMPD1),ENSG00000166224(SGPL1),ENSG00000100596(SPTLC2),ENSG00000162139(NEU3),ENSG00000128242(GAL3ST1),ENSG00000174607(UGT8),ENSG00000…	http://www.kegg.jp/kegg-bin/show_pathway?map00600/K04711%09%23FFFFFF,red/K01080%09%23FFFFFF,red/K17108%09%23FFFFFF,red/K01441%09%23FFFFFF,red/K04718%09%23FFFFFF,red/K01201%09%23FFFFFF,red/K00720%09%23FFFFFF,red/K01634%09%23FFFFFF,red/K01189%09%23FFFFFF,red/K01134%09%23FFFFFF,red/K01019%09%23FFFFFF,red/K12309%09%23FFFFFF,red/K04628%09%23FFFFFF,red/K12352%09%23FFFFFF,red/K04714%09%23FFFFFF,red/K047…
hsa04071	Sphingolipid signaling pathway	Environmental Information Processing	Signal transduction	89	113	0.302389	1	ENSG00000171608(PIK3CD),ENSG00000213694(S1PR3),ENSG00000126821(SGPP1),ENSG00000267534(S1PR2),ENSG00000197442(MAP3K5),ENSG00000126583(PRKCG),ENSG00000146535(GNA12),ENSG00000105647(PIK3R2),ENSG00000050748(MAPK9),ENSG00000105568(PPP2R1A),ENSG00000137841(PLCB2),ENSG00000035681(NSMAF),ENSG00000100596(SPTLC2),ENSG00000102871(TRADD),ENSG00000090054(SPTLC1),ENSG00000163082(SGPP2),ENSG00000112062(MAPK14),…	http://www.kegg.jp/kegg-bin/show_pathway?map04071/K04513%09%23FFFFFF,red/K04354%09%23FFFFFF,red/K18952%09%23FFFFFF,red/K01441%09%23FFFFFF,red/K03158%09%23FFFFFF,red/K04514%09%23FFFFFF,red/K00654%09%23FFFFFF,red/K06276%09%23FFFFFF,red/K04292%09%23FFFFFF,red/K02161%09%23FFFFFF,red/K04440%09%23FFFFFF,red/K04718%09%23FFFFFF,red/K04634%09%23FFFFFF,red/K01110%09%23FFFFFF,red/K17388%09%23FFFFFF,red/K196…
hsa00531	Glycosaminoglycan degradation	Metabolism	Glycan biosynthesis and metabolism	16	19	0.303516	1	ENSG00000165102(HGSNAT),ENSG00000169919(GUSB),ENSG00000135677(GNS),ENSG00000010404(IDS),ENSG00000068001(HYAL2),ENSG00000186792(HYAL3),ENSG00000181523(SGSH),ENSG00000170266(GLB1),ENSG00000213614(HEXA),ENSG00000173083(HPSE),ENSG00000172987(HPSE2),ENSG00000106302(HYAL4),ENSG00000108784(NAGLU),ENSG00000141012(GALNS),ENSG00000049860(HEXB),ENSG00000113273(ARSB)	http://www.kegg.jp/kegg-bin/show_pathway?map00531/K01565%09%23FFFFFF,red/K01195%09%23FFFFFF,red/K12309%09%23FFFFFF,red/K01205%09%23FFFFFF,red/K01135%09%23FFFFFF,red/K10532%09%23FFFFFF,red/K01132%09%23FFFFFF,red/K01136%09%23FFFFFF,red/K01197%09%23FFFFFF,red/K07964%09%23FFFFFF,red/K07965%09%23FFFFFF,red/K12373%09%23FFFFFF,red/K01137%09%23FFFFFF,red/
hsa00100	Steroid biosynthesis	Metabolism	Lipid metabolism	16	19	0.303516	1	ENSG00000147155(EBP),ENSG00000104549(SQLE),ENSG00000160285(LSS),ENSG00000107798(LIPA),ENSG00000109929(SC5D),ENSG00000111012(CYP27B1),ENSG00000172893(DHCR7),ENSG00000149809(TM7SF2),ENSG00000132196(HSD17B7),ENSG00000057252(SOAT1),ENSG00000167780(SOAT2),ENSG00000052802(MSMO1),ENSG00000116133(DHCR24),ENSG00000019186(CYP24A1),ENSG00000147383(NSDHL),ENSG00000079459(FDFT1)	http://www.kegg.jp/kegg-bin/show_pathway?map00100/K00222%09%23FFFFFF,red/K13373%09%23FFFFFF,red/K00801%09%23FFFFFF,red/K09828%09%23FFFFFF,red/K07438%09%23FFFFFF,red/K00227%09%23FFFFFF,red/K01052%09%23FFFFFF,red/K01824%09%23FFFFFF,red/K07750%09%23FFFFFF,red/K00511%09%23FFFFFF,red/K07748%09%23FFFFFF,red/K07436%09%23FFFFFF,red/K01852%09%23FFFFFF,red/K00637%09%23FFFFFF,red/K00213%09%23FFFFFF,red/
hsa04659	Th17 cell differentiation	Organismal Systems	Immune system	82	104	0.306373	1	ENSG00000223865(HLA-DPB1),ENSG00000204252(HLA-DOA),ENSG00000131196(NFATC1),ENSG00000196126(HLA-DRB1),ENSG00000010610(CD4),ENSG00000050748(MAPK9),ENSG00000170345(FOS),ENSG00000159216(RUNX1),ENSG00000213341(CHUK),ENSG00000107758(PPP3CB),ENSG00000131759(RARA),ENSG00000196083(IL1RAP),ENSG00000198793(MTOR),ENSG00000138684(IL21),ENSG00000204231(RXRB),ENSG00000112062(MAPK14),ENSG00000126561(STAT5A),ENSG…	http://www.kegg.jp/kegg-bin/show_pathway?map04659/K08532%09%23FFFFFF,red/K04079%09%23FFFFFF,red/K08268%09%23FFFFFF,red/K17333%09%23FFFFFF,red/K05430%09%23FFFFFF,red/K04447%09%23FFFFFF,red/K11223%09%23FFFFFF,red/K05075%09%23FFFFFF,red/K08534%09%23FFFFFF,red/K09445%09%23FFFFFF,red/K09093%09%23FFFFFF,red/K04441%09%23FFFFFF,red/K04388%09%23FFFFFF,red/K06268%09%23FFFFFF,red/K17895%09%23FFFFFF,red/K046…
hsa05310	Asthma	Human Diseases	Immune diseases	23	28	0.313281	1	ENSG00000237541(HLA-DQA2),ENSG00000164399(IL3),ENSG00000196735(HLA-DQA1),ENSG00000113520(IL4),ENSG00000113525(IL5),ENSG00000204287(HLA-DRA),ENSG00000149534(MS4A2),ENSG00000186652(PRG2),ENSG00000231389(HLA-DPA1),ENSG00000121053(EPX),ENSG00000169194(IL13),ENSG00000232810(TNF),ENSG00000172156(CCL11),ENSG00000136634(IL10),ENSG00000102245(CD40LG),ENSG00000158869(FCER1G),ENSG00000145839(IL9),ENSG000002…	http://www.kegg.jp/kegg-bin/show_pathway?map05310/K03156%09%23FFFFFF,red/K08090%09%23FFFFFF,red/K05432%09%23FFFFFF,red/K16597%09%23FFFFFF,red/K03161%09%23FFFFFF,red/K07983%09%23FFFFFF,red/K05443%09%23FFFFFF,red/K10788%09%23FFFFFF,red/K05435%09%23FFFFFF,red/K05430%09%23FFFFFF,red/K06752%09%23FFFFFF,red/K03160%09%23FFFFFF,red/K05428%09%23FFFFFF,red/K04736%09%23FFFFFF,red/K10786%09%23FFFFFF,red/
hsa05416	Viral myocarditis	Human Diseases	Cardiovascular diseases	44	55	0.314421	1	ENSG00000172115(CYCS),ENSG00000241106(HLA-DOB),ENSG00000178562(CD28),ENSG00000204257(HLA-DMA),ENSG00000010810(FYN),ENSG00000097007(ABL1),ENSG00000005844(ITGAL),ENSG00000132906(CASP9),ENSG00000169750(RAC3),ENSG00000114013(CD86),ENSG00000121594(CD80),ENSG00000231389(HLA-DPA1),ENSG00000204642(HLA-F),ENSG00000064012(CASP8),ENSG00000204287(HLA-DRA),ENSG00000204525(HLA-C),ENSG00000206503(HLA-A),ENSG000…	http://www.kegg.jp/kegg-bin/show_pathway?map05416/K12566%09%23FFFFFF,red/K07861%09%23FFFFFF,red/K10366%09%23FFFFFF,red/K06752%09%23FFFFFF,red/K05413%09%23FFFFFF,red/K05412%09%23FFFFFF,red/K06490%09%23FFFFFF,red/K05703%09%23FFFFFF,red/K08738%09%23FFFFFF,red/K04399%09%23FFFFFF,red/K04503%09%23FFFFFF,red/K04392%09%23FFFFFF,red/K06278%09%23FFFFFF,red/K04006%09%23FFFFFF,red/K06619%09%23FFFFFF,red/K056…
hsa00533	Glycosaminoglycan biosynthesis - keratan sulfate	Metabolism	Glycan biosynthesis and metabolism	12	14	0.316872	1	ENSG00000086062(B4GALT1),ENSG00000175040(CHST2),ENSG00000117411(B4GALT2),ENSG00000157350(ST3GAL2),ENSG00000126091(ST3GAL3),ENSG00000140835(CHST4),ENSG00000121578(B4GALT4),ENSG00000156966(B3GNT7),ENSG00000175264(CHST1),ENSG00000158850(B4GALT3),ENSG00000170340(B3GNT2),ENSG00000033170(FUT8)	http://www.kegg.jp/kegg-bin/show_pathway?map00533/K01022%09%23FFFFFF,red/K04745%09%23FFFFFF,red/K00741%09%23FFFFFF,red/K07969%09%23FFFFFF,red/K07966%09%23FFFFFF,red/K03368%09%23FFFFFF,red/K04746%09%23FFFFFF,red/K09664%09%23FFFFFF,red/K07968%09%23FFFFFF,red/K00781%09%23FFFFFF,red/K00717%09%23FFFFFF,red/K07967%09%23FFFFFF,red/
hsa04976	Bile secretion	Organismal Systems	Digestive system	54	68	0.32224	1	ENSG00000005471(ABCB4),ENSG00000129244(ATP1B2),ENSG00000163959(SLC51A),ENSG00000078295(ADCY2),ENSG00000143153(ATP1B1),ENSG00000130164(LDLR),ENSG00000125257(ABCC4),ENSG00000129467(ADCY4),ENSG00000155897(ADCY8),ENSG00000084453(SLCO1A2),ENSG00000100170(SLC5A1),ENSG00000186198(SLC51B),ENSG00000069849(ATP1B3),ENSG00000138075(ABCG5),ENSG00000165059(PRKACG),ENSG00000163399(ATP1A1),ENSG00000085563(ABCB1)…	http://www.kegg.jp/kegg-bin/show_pathway?map04976/K08046%09%23FFFFFF,red/K05673%09%23FFFFFF,red/K09877%09%23FFFFFF,red/K07299%09%23FFFFFF,red/K05742%09%23FFFFFF,red/K08048%09%23FFFFFF,red/K14341%09%23FFFFFF,red/K01540%09%23FFFFFF,red/K08044%09%23FFFFFF,red/K08041%09%23FFFFFF,red/K14342%09%23FFFFFF,red/K14349%09%23FFFFFF,red/K00489%09%23FFFFFF,red/K14361%09%23FFFFFF,red/K14158%09%23FFFFFF,red/K080…
hsa00920	Sulfur metabolism	Metabolism	Energy metabolism	8	9	0.329927	1	ENSG00000198682(PAPSS2),ENSG00000162813(BPNT1),ENSG00000128309(MPST),ENSG00000128311(TST),ENSG00000105755(ETHE1),ENSG00000139531(SUOX),ENSG00000104331(BPNT2),ENSG00000138801(PAPSS1)	http://www.kegg.jp/kegg-bin/show_pathway?map00920/K13811%09%23FFFFFF,red/K00387%09%23FFFFFF,red/K15759%09%23FFFFFF,red/K01082%09%23FFFFFF,red/K17725%09%23FFFFFF,red/K01011%09%23FFFFFF,red/
hsa04136	Autophagy - other	Cellular Processes	Transport and catabolism	26	32	0.332257	1	ENSG00000083290(ULK2),ENSG00000167965(MLST8),ENSG00000089289(IGBP1),ENSG00000198793(MTOR),ENSG00000198925(ATG9A),ENSG00000123395(ATG101),ENSG00000175224(ATG13),ENSG00000130734(ATG4D),ENSG00000196455(PIK3R4),ENSG00000110046(ATG2A),ENSG00000141564(RPTOR),ENSG00000181652(ATG9B),ENSG00000034713(GABARAPL2),ENSG00000139112(GABARAPL1),ENSG00000113575(PPP2CA),ENSG00000168397(ATG4B),ENSG00000078142(PIK3C3…	http://www.kegg.jp/kegg-bin/show_pathway?map04136/K08266%09%23FFFFFF,red/K17606%09%23FFFFFF,red/K08331%09%23FFFFFF,red/K04382%09%23FFFFFF,red/K08337%09%23FFFFFF,red/K17888%09%23FFFFFF,red/K08339%09%23FFFFFF,red/K07203%09%23FFFFFF,red/K00914%09%23FFFFFF,red/K08343%09%23FFFFFF,red/K17907%09%23FFFFFF,red/K17906%09%23FFFFFF,red/K08341%09%23FFFFFF,red/K08342%09%23FFFFFF,red/K08269%09%23FFFFFF,red/K178…
hsa04215	Apoptosis - multiple species	Cellular Processes	Cell growth and death	26	32	0.332257	1	ENSG00000120868(APAF1),ENSG00000101197(BIRC7),ENSG00000184047(DIABLO),ENSG00000168040(FADD),ENSG00000171791(BCL2),ENSG00000171552(BCL2L1),ENSG00000064012(CASP8),ENSG00000089685(BIRC5),ENSG00000141682(PMAIP1),ENSG00000023445(BIRC3),ENSG00000109339(MAPK10),ENSG00000176720(BOK),ENSG00000115317(HTRA2),ENSG00000105327(BBC3),ENSG00000110330(BIRC2),ENSG00000030110(BAK1),ENSG00000115760(BIRC6),ENSG000001…	http://www.kegg.jp/kegg-bin/show_pathway?map04215/K04398%09%23FFFFFF,red/K04440%09%23FFFFFF,red/K10131%09%23FFFFFF,red/K08738%09%23FFFFFF,red/K02561%09%23FFFFFF,red/K08669%09%23FFFFFF,red/K08731%09%23FFFFFF,red/K04397%09%23FFFFFF,red/K10586%09%23FFFFFF,red/K02161%09%23FFFFFF,red/K04399%09%23FFFFFF,red/K04725%09%23FFFFFF,red/K02084%09%23FFFFFF,red/K04570%09%23FFFFFF,red/K10522%09%23FFFFFF,red/K031…
hsa05120	Epithelial cell signaling in Helicobacter pylori infection	Human Diseases	Infectious diseases: Bacterial	53	67	0.346428	1	ENSG00000006062(MAP3K14),ENSG00000185344(ATP6V0A2),ENSG00000179295(PTPN11),ENSG00000158769(F11R),ENSG00000106278(PTPRZ1),ENSG00000112062(MAPK14),ENSG00000197122(SRC),ENSG00000107643(MAPK8),ENSG00000128524(ATP6V1F),ENSG00000171130(ATP6V0E2),ENSG00000117410(ATP6V0B),ENSG00000197943(PLCG2),ENSG00000271503(CCL5),ENSG00000169429(CXCL8),ENSG00000050748(MAPK9),ENSG00000185883(ATP6V0C),ENSG00000136888(AT…	http://www.kegg.jp/kegg-bin/show_pathway?map05120/K05099%09%23FFFFFF,red/K05050%09%23FFFFFF,red/K07293%09%23FFFFFF,red/K02151%09%23FFFFFF,red/K04441%09%23FFFFFF,red/K06059%09%23FFFFFF,red/K02154%09%23FFFFFF,red/K08727%09%23FFFFFF,red/K05854%09%23FFFFFF,red/K04393%09%23FFFFFF,red/K04734%09%23FFFFFF,red/K05701%09%23FFFFFF,red/K05704%09%23FFFFFF,red/K02146%09%23FFFFFF,red/K02145%09%23FFFFFF,red/K041…
hsa00511	Other glycan degradation	Metabolism	Glycan biosynthesis and metabolism	15	18	0.347929	1	ENSG00000170266(GLB1),ENSG00000179163(FUCA1),ENSG00000049860(HEXB),ENSG00000140400(MAN2C1),ENSG00000038002(AGA),ENSG00000167280(ENGASE),ENSG00000204099(NEU4),ENSG00000001036(FUCA2),ENSG00000070610(GBA2),ENSG00000204386(NEU1),ENSG00000213614(HEXA),ENSG00000162139(NEU3),ENSG00000177628(GBA),ENSG00000013288(MAN2B2),ENSG00000109323(MANBA)	http://www.kegg.jp/kegg-bin/show_pathway?map00511/K01192%09%23FFFFFF,red/K17108%09%23FFFFFF,red/K01206%09%23FFFFFF,red/K12309%09%23FFFFFF,red/K01201%09%23FFFFFF,red/K01191%09%23FFFFFF,red/K12357%09%23FFFFFF,red/K12312%09%23FFFFFF,red/K01186%09%23FFFFFF,red/K12373%09%23FFFFFF,red/K01444%09%23FFFFFF,red/K01227%09%23FFFFFF,red/
hsa00053	Ascorbate and aldarate metabolism	Metabolism	Carbohydrate metabolism	22	27	0.350417	1	ENSG00000242515(UGT1A10),ENSG00000241119(UGT1A9),ENSG00000137124(ALDH1B1),ENSG00000109181(UGT2B10),ENSG00000288702(UGT1A3),ENSG00000171234(UGT2B7),ENSG00000241635(UGT1A1),ENSG00000156096(UGT2B4),ENSG00000135226(UGT2B28),ENSG00000167165(UGT1A6),ENSG00000197888(UGT2B17),ENSG00000288705(UGT1A5),ENSG00000100253(MIOX),ENSG00000072210(ALDH3A2),ENSG00000143149(ALDH9A1),ENSG00000173610(UGT2A1),ENSG000002…	http://www.kegg.jp/kegg-bin/show_pathway?map00053/K00699%09%23FFFFFF,red/K00128%09%23FFFFFF,red/K00149%09%23FFFFFF,red/K00469%09%23FFFFFF,red/
hsa00380	Tryptophan metabolism	Metabolism	Amino acid metabolism	32	40	0.362973	1	ENSG00000138796(HADH),ENSG00000132437(DDC),ENSG00000140465(CYP1A1),ENSG00000075239(ACAT1),ENSG00000137124(ALDH1B1),ENSG00000138356(AOX1),ENSG00000105953(OGDH),ENSG00000131203(IDO1),ENSG00000127884(ECHS1),ENSG00000189221(MAOA),ENSG00000121691(CAT),ENSG00000139287(TPH2),ENSG00000241644(INMT),ENSG00000138061(CYP1B1),ENSG00000109576(AADAT),ENSG00000197444(OGDHL),ENSG00000143149(ALDH9A1),ENSG000001379…	http://www.kegg.jp/kegg-bin/show_pathway?map00380/K07408%09%23FFFFFF,red/K00274%09%23FFFFFF,red/K00022%09%23FFFFFF,red/K01432%09%23FFFFFF,red/K00149%09%23FFFFFF,red/K03334%09%23FFFFFF,red/K07514%09%23FFFFFF,red/K07511%09%23FFFFFF,red/K00825%09%23FFFFFF,red/K00452%09%23FFFFFF,red/K01556%09%23FFFFFF,red/K07515%09%23FFFFFF,red/K00816%09%23FFFFFF,red/K01593%09%23FFFFFF,red/K11182%09%23FFFFFF,red/K006…
hsa04916	Melanogenesis	Organismal Systems	Endocrine system	79	101	0.365678	1	ENSG00000157404(KIT),ENSG00000111432(FZD10),ENSG00000114353(GNAI2),ENSG00000178363(CALML3),ENSG00000127955(GNAI1),ENSG00000065135(GNAI3),ENSG00000126934(MAP2K2),ENSG00000155760(FZD7),ENSG00000108379(WNT3),ENSG00000149782(PLCB3),ENSG00000081059(TCF7),ENSG00000169032(MAP2K1),ENSG00000125084(WNT1),ENSG00000154764(WNT7A),ENSG00000154229(PRKCA),ENSG00000163251(FZD5),ENSG00000169884(WNT10B),ENSG0000006…	http://www.kegg.jp/kegg-bin/show_pathway?map04916/K01064%09%23FFFFFF,red/K07828%09%23FFFFFF,red/K01357%09%23FFFFFF,red/K05091%09%23FFFFFF,red/K08047%09%23FFFFFF,red/K05858%09%23FFFFFF,red/K01827%09%23FFFFFF,red/K02376%09%23FFFFFF,red/K00444%09%23FFFFFF,red/K08043%09%23FFFFFF,red/K02677%09%23FFFFFF,red/K00714%09%23FFFFFF,red/K02432%09%23FFFFFF,red/K00408%09%23FFFFFF,red/K02354%09%23FFFFFF,red/K013…
hsa03018	RNA degradation	Genetic Information Processing	Folding, sorting and degradation	62	79	0.372671	1	ENSG00000135473(PAN2),ENSG00000039123(MTREX),ENSG00000133639(BTG1),ENSG00000088930(XRN2),ENSG00000128534(LSM8),ENSG00000151846(PABPC3),ENSG00000170860(LSM3),ENSG00000155508(CNOT8),ENSG00000152556(PFKM),ENSG00000114127(XRN1),ENSG00000137707(BTG4),ENSG00000141232(TOB1),ENSG00000144580(CNOT9),ENSG00000135698(MPHOSPH6),ENSG00000174953(DHX36),ENSG00000159388(BTG2),ENSG00000186288(PABPC1L2A),ENSG000001…	http://www.kegg.jp/kegg-bin/show_pathway?map03018/K04043%09%23FFFFFF,red/K12615%09%23FFFFFF,red/K12607%09%23FFFFFF,red/K03678%09%23FFFFFF,red/K13126%09%23FFFFFF,red/K00962%09%23FFFFFF,red/K12592%09%23FFFFFF,red/K12581%09%23FFFFFF,red/K12571%09%23FFFFFF,red/K12598%09%23FFFFFF,red/K12623%09%23FFFFFF,red/K12618%09%23FFFFFF,red/K12621%09%23FFFFFF,red/K12604%09%23FFFFFF,red/K03681%09%23FFFFFF,red/K040…
hsa04622	RIG-I-like receptor signaling pathway	Organismal Systems	Immune system	55	70	0.380364	1	ENSG00000188379(IFNA2),ENSG00000214042(IFNA7),ENSG00000215301(DDX3X),ENSG00000095015(MAP3K1),ENSG00000107643(MAPK8),ENSG00000232810(TNF),ENSG00000112062(MAPK14),ENSG00000102871(TRADD),ENSG00000228083(IFNA14),ENSG00000233816(IFNA13),ENSG00000147873(IFNA5),ENSG00000050748(MAPK9),ENSG00000169429(CXCL8),ENSG00000088888(MAVS),ENSG00000109320(NFKB1),ENSG00000101695(RNF125),ENSG00000236637(IFNA4),ENSG00…	http://www.kegg.jp/kegg-bin/show_pathway?map04622/K03156%09%23FFFFFF,red/K04400%09%23FFFFFF,red/K07211%09%23FFFFFF,red/K12170%09%23FFFFFF,red/K08339%09%23FFFFFF,red/K12648%09%23FFFFFF,red/K05440%09%23FFFFFF,red/K04427%09%23FFFFFF,red/K04467%09%23FFFFFF,red/K11594%09%23FFFFFF,red/K12646%09%23FFFFFF,red/K03174%09%23FFFFFF,red/K05410%09%23FFFFFF,red/K10652%09%23FFFFFF,red/K04441%09%23FFFFFF,red/K031…
hsa04218	Cellular senescence	Cellular Processes	Cell growth and death	121	156	0.384459	1	ENSG00000206503(HLA-A),ENSG00000121879(PIK3CA),ENSG00000213639(PPP1CB),ENSG00000126934(MAP2K2),ENSG00000101412(E2F1),ENSG00000157388(CACNA1D),ENSG00000106366(SERPINE1),ENSG00000234745(HLA-B),ENSG00000178372(CALML5),ENSG00000151729(SLC25A4),ENSG00000178363(CALML3),ENSG00000136997(MYC),ENSG00000139687(RB1),ENSG00000187840(EIF4EBP1),ENSG00000105329(TGFB1),ENSG00000145675(PIK3R1),ENSG00000157456(CCNB…	http://www.kegg.jp/kegg-bin/show_pathway?map04218/K04433%09%23FFFFFF,red/K04348%09%23FFFFFF,red/K21769%09%23FFFFFF,red/K17454%09%23FFFFFF,red/K10903%09%23FFFFFF,red/K07203%09%23FFFFFF,red/K06268%09%23FFFFFF,red/K10138%09%23FFFFFF,red/K04402%09%23FFFFFF,red/K01367%09%23FFFFFF,red/K04728%09%23FFFFFF,red/K04388%09%23FFFFFF,red/K10865%09%23FFFFFF,red/K02089%09%23FFFFFF,red/K06627%09%23FFFFFF,red/K026…
hsa00520	Amino sugar and nucleotide sugar metabolism	Metabolism	Carbohydrate metabolism	38	48	0.387234	1	ENSG00000079739(PGM1),ENSG00000105220(GPI),ENSG00000156515(HK1),ENSG00000144591(GMPPA),ENSG00000108479(GALK1),ENSG00000113552(GNPDA1),ENSG00000115652(UXS1),ENSG00000100522(GNPNAT1),ENSG00000178802(MPI),ENSG00000213930(GALT),ENSG00000140650(PMM2),ENSG00000013375(PGM3),ENSG00000163281(GNPDA2),ENSG00000102032(RENBP),ENSG00000254685(FPGT),ENSG00000117308(GALE),ENSG00000159348(CYB5R1),ENSG00000160883(…	http://www.kegg.jp/kegg-bin/show_pathway?map00520/K01836%09%23FFFFFF,red/K08678%09%23FFFFFF,red/K02564%09%23FFFFFF,red/K01097%09%23FFFFFF,red/K12373%09%23FFFFFF,red/K01835%09%23FFFFFF,red/K01183%09%23FFFFFF,red/K00326%09%23FFFFFF,red/K01639%09%23FFFFFF,red/K01809%09%23FFFFFF,red/K15779%09%23FFFFFF,red/K01784%09%23FFFFFF,red/K00972%09%23FFFFFF,red/K00621%09%23FFFFFF,red/K02377%09%23FFFFFF,red/K009…
hsa00140	Steroid hormone biosynthesis	Metabolism	Lipid metabolism	48	61	0.38865	1	ENSG00000197888(UGT2B17),ENSG00000122787(AKR1D1),ENSG00000160868(CYP3A4),ENSG00000173610(UGT2A1),ENSG00000148795(CYP17A1),ENSG00000198610(AKR1C4),ENSG00000135220(UGT2A3),ENSG00000151632(AKR1C2),ENSG00000160870(CYP3A7),ENSG00000244122(UGT1A7),ENSG00000138061(CYP1B1),ENSG00000241119(UGT1A9),ENSG00000288702(UGT1A3),ENSG00000241635(UGT1A1),ENSG00000196139(AKR1C3),ENSG00000277893(SRD5A2),ENSG000001671…	http://www.kegg.jp/kegg-bin/show_pathway?map00140/K00699%09%23FFFFFF,red/K01016%09%23FFFFFF,red/K07408%09%23FFFFFF,red/K00512%09%23FFFFFF,red/K00251%09%23FFFFFF,red/K00513%09%23FFFFFF,red/K00489%09%23FFFFFF,red/K00497%09%23FFFFFF,red/K13369%09%23FFFFFF,red/K10251%09%23FFFFFF,red/K00545%09%23FFFFFF,red/K13373%09%23FFFFFF,red/K12343%09%23FFFFFF,red/K17691%09%23FFFFFF,red/K07433%09%23FFFFFF,red/K123…
hsa00790	Folate biosynthesis	Metabolism	Metabolism of cofactors and vitamins	21	26	0.39013	1	ENSG00000171723(GPHN),ENSG00000196139(AKR1C3),ENSG00000124615(MOCS1),ENSG00000163283(ALPP),ENSG00000136877(FPGS),ENSG00000159228(CBR1),ENSG00000164172(MOCS2),ENSG00000139287(TPH2),ENSG00000075643(MOCOS),ENSG00000162551(ALPL),ENSG00000129167(TPH1),ENSG00000166228(PCBD1),ENSG00000131979(GCH1),ENSG00000198074(AKR1B10),ENSG00000163286(ALPG),ENSG00000163295(ALPI),ENSG00000150787(PTS),ENSG00000228716(D…	http://www.kegg.jp/kegg-bin/show_pathway?map00790/K01495%09%23FFFFFF,red/K00287%09%23FFFFFF,red/K01737%09%23FFFFFF,red/K03635%09%23FFFFFF,red/K00502%09%23FFFFFF,red/K00079%09%23FFFFFF,red/K15631%09%23FFFFFF,red/K04119%09%23FFFFFF,red/K20967%09%23FFFFFF,red/K00357%09%23FFFFFF,red/K01077%09%23FFFFFF,red/K01724%09%23FFFFFF,red/K01930%09%23FFFFFF,red/K00501%09%23FFFFFF,red/K15376%09%23FFFFFF,red/K000…
hsa04950	Maturity onset diabetes of the young	Human Diseases	Endocrine and metabolic diseases	21	26	0.39013	1	ENSG00000169856(ONECUT1),ENSG00000101076(HNF4A),ENSG00000121351(IAPP),ENSG00000182759(MAFA),ENSG00000170608(FOXA3),ENSG00000106633(GCK),ENSG00000185002(RFX6),ENSG00000143627(PKLR),ENSG00000152804(HHEX),ENSG00000180535(BHLHA15),ENSG00000135100(HNF1A),ENSG00000164749(HNF4G),ENSG00000163623(NKX6-1),ENSG00000125798(FOXA2),ENSG00000139515(PDX1),ENSG00000125820(NKX2-2),ENSG00000122859(NEUROG3),ENSG0000…	http://www.kegg.jp/kegg-bin/show_pathway?map04950/K08039%09%23FFFFFF,red/K08027%09%23FFFFFF,red/K07595%09%23FFFFFF,red/K19521%09%23FFFFFF,red/K08036%09%23FFFFFF,red/K07292%09%23FFFFFF,red/K12406%09%23FFFFFF,red/K07593%09%23FFFFFF,red/K06054%09%23FFFFFF,red/K08028%09%23FFFFFF,red/K08035%09%23FFFFFF,red/K08038%09%23FFFFFF,red/K12407%09%23FFFFFF,red/K08040%09%23FFFFFF,red/K08024%09%23FFFFFF,red/K080…
hsa05032	Morphine addiction	Human Diseases	Substance dependence	71	91	0.394877	1	ENSG00000101438(SLC32A1),ENSG00000072062(PRKACA),ENSG00000121281(ADCY7),ENSG00000145863(GABRA6),ENSG00000142875(PRKACB),ENSG00000163288(GABRB1),ENSG00000127928(GNGT1),ENSG00000174233(ADCY6),ENSG00000113231(PDE8B),ENSG00000113327(GABRG2),ENSG00000198055(GRK6),ENSG00000151834(GABRA2),ENSG00000100077(GRK3),ENSG00000138031(ADCY3),ENSG00000094755(GABRP),ENSG00000162188(GNG3),ENSG00000102287(GABRE),ENS…	http://www.kegg.jp/kegg-bin/show_pathway?map05032/K04546%09%23FFFFFF,red/K04999%09%23FFFFFF,red/K04997%09%23FFFFFF,red/K05189%09%23FFFFFF,red/K04538%09%23FFFFFF,red/K13293%09%23FFFFFF,red/K18438%09%23FFFFFF,red/K04439%09%23FFFFFF,red/K05185%09%23FFFFFF,red/K07826%09%23FFFFFF,red/K08048%09%23FFFFFF,red/K15015%09%23FFFFFF,red/K08043%09%23FFFFFF,red/K04265%09%23FFFFFF,red/K08041%09%23FFFFFF,red/K051…
hsa04920	Adipocytokine signaling pathway	Organismal Systems	Endocrine system	54	69	0.405785	1	ENSG00000123983(ACSL3),ENSG00000065675(PRKCQ),ENSG00000118046(STK11),ENSG00000151726(ACSL1),ENSG00000111725(PRKAB1),ENSG00000109339(MAPK10),ENSG00000185950(IRS2),ENSG00000197142(ACSL5),ENSG00000130377(ACSBG2),ENSG00000110931(CAMKK2),ENSG00000168610(STAT3),ENSG00000146232(NFKBIE),ENSG00000106617(PRKAG2),ENSG00000135218(CD36),ENSG00000116678(LEPR),ENSG00000152254(G6PC2),ENSG00000269335(IKBKG),ENSG0…	http://www.kegg.jp/kegg-bin/show_pathway?map04920/K03156%09%23FFFFFF,red/K07296%09%23FFFFFF,red/K04440%09%23FFFFFF,red/K06259%09%23FFFFFF,red/K08526%09%23FFFFFF,red/K05231%09%23FFFFFF,red/K04447%09%23FFFFFF,red/K07191%09%23FFFFFF,red/K02580%09%23FFFFFF,red/K07203%09%23FFFFFF,red/K17446%09%23FFFFFF,red/K01084%09%23FFFFFF,red/K05141%09%23FFFFFF,red/K04692%09%23FFFFFF,red/K05062%09%23FFFFFF,red/K018…
hsa05212	Pancreatic cancer	Human Diseases	Cancers: Specific types	57	73	0.413541	1	ENSG00000138798(EGF),ENSG00000099860(GADD45B),ENSG00000135446(CDK4),ENSG00000007968(E2F2),ENSG00000119699(TGFB3),ENSG00000147889(CDKN2A),ENSG00000112242(E2F3),ENSG00000132906(CASP9),ENSG00000169750(RAC3),ENSG00000106799(TGFBR1),ENSG00000051180(RAD51),ENSG00000107643(MAPK8),ENSG00000129675(ARHGEF6),ENSG00000116717(GADD45A),ENSG00000198793(MTOR),ENSG00000092969(TGFB2),ENSG00000133703(KRAS),ENSG0000…	http://www.kegg.jp/kegg-bin/show_pathway?map05212/K04467%09%23FFFFFF,red/K04402%09%23FFFFFF,red/K04357%09%23FFFFFF,red/K07861%09%23FFFFFF,red/K13376%09%23FFFFFF,red/K10140%09%23FFFFFF,red/K04688%09%23FFFFFF,red/K14021%09%23FFFFFF,red/K04503%09%23FFFFFF,red/K02580%09%23FFFFFF,red/K07835%09%23FFFFFF,red/K04692%09%23FFFFFF,red/K08845%09%23FFFFFF,red/K03511%09%23FFFFFF,red/K07203%09%23FFFFFF,red/K066…
hsa05340	Primary immunodeficiency	Human Diseases	Immune diseases	27	34	0.418956	1	ENSG00000147168(IL2RG),ENSG00000095585(BLNK),ENSG00000182866(LCK),ENSG00000160224(AIRE),ENSG00000153563(CD8A),ENSG00000269335(IKBKG),ENSG00000175097(RAG2),ENSG00000064490(RFXANK),ENSG00000168394(TAP1),ENSG00000102245(CD40LG),ENSG00000010671(BTK),ENSG00000111732(AICDA),ENSG00000196839(ADA),ENSG00000076248(UNG),ENSG00000105369(CD79A),ENSG00000010610(CD4),ENSG00000101017(CD40),ENSG00000179583(CIITA)…	http://www.kegg.jp/kegg-bin/show_pathway?map05340/K03161%09%23FFFFFF,red/K05072%09%23FFFFFF,red/K06506%09%23FFFFFF,red/K07210%09%23FFFFFF,red/K05151%09%23FFFFFF,red/K06451%09%23FFFFFF,red/K01488%09%23FFFFFF,red/K06458%09%23FFFFFF,red/K10887%09%23FFFFFF,red/K07370%09%23FFFFFF,red/K08062%09%23FFFFFF,red/K08063%09%23FFFFFF,red/K05654%09%23FFFFFF,red/K10989%09%23FFFFFF,red/K05070%09%23FFFFFF,red/K064…
hsa04310	Wnt signaling pathway	Environmental Information Processing	Signal transduction	119	154	0.419017	1	ENSG00000164930(FZD6),ENSG00000152284(TCF7L1),ENSG00000112033(PPARD),ENSG00000120057(SFRP5),ENSG00000105989(WNT2),ENSG00000100592(DAAM1),ENSG00000196470(SIAH1),ENSG00000177565(TBL1XR1),ENSG00000142875(PRKACB),ENSG00000154342(WNT3A),ENSG00000080815(PSEN1),ENSG00000132386(SERPINF1),ENSG00000104415(CCN4),ENSG00000101266(CSNK2A1),ENSG00000137841(PLCB2),ENSG00000050748(MAPK9),ENSG00000076716(GPC4),ENS…	http://www.kegg.jp/kegg-bin/show_pathway?map04310/K22471%09%23FFFFFF,red/K04446%09%23FFFFFF,red/K04508%09%23FFFFFF,red/K02677%09%23FFFFFF,red/K01384%09%23FFFFFF,red/K17333%09%23FFFFFF,red/K04512%09%23FFFFFF,red/K01558%09%23FFFFFF,red/K04385%09%23FFFFFF,red/K02165%09%23FFFFFF,red/K04515%09%23FFFFFF,red/K08957%09%23FFFFFF,red/K04348%09%23FFFFFF,red/K05123%09%23FFFFFF,red/K02176%09%23FFFFFF,red/K196…
hsa04015	Rap1 signaling pathway	Environmental Information Processing	Signal transduction	158	205	0.420486	1	ENSG00000137841(PLCB2),ENSG00000108518(PFN1),ENSG00000133703(KRAS),ENSG00000162104(ADCY9),ENSG00000213445(SIPA1),ENSG00000105647(PIK3R2),ENSG00000164742(ADCY1),ENSG00000176884(GRIN1),ENSG00000050820(BCAR1),ENSG00000273079(GRIN2B),ENSG00000070087(PFN2),ENSG00000146648(EGFR),ENSG00000001631(KRIT1),ENSG00000126583(PRKCG),ENSG00000173511(VEGFB),ENSG00000183454(GRIN2A),ENSG00000127314(RAP1B),ENSG00000…	http://www.kegg.jp/kegg-bin/show_pathway?map04015/K05759%09%23FFFFFF,red/K04361%09%23FFFFFF,red/K04277%09%23FFFFFF,red/K18952%09%23FFFFFF,red/K12362%09%23FFFFFF,red/K00922%09%23FFFFFF,red/K17705%09%23FFFFFF,red/K16857%09%23FFFFFF,red/K04294%09%23FFFFFF,red/K07834%09%23FFFFFF,red/K04630%09%23FFFFFF,red/K04363%09%23FFFFFF,red/K05091%09%23FFFFFF,red/K04237%09%23FFFFFF,red/K05860%09%23FFFFFF,red/K044…
hsa04520	Adherens junction	Cellular Processes	Cellular community - eukaryotes	53	68	0.431895	1	ENSG00000130396(AFDN),ENSG00000087095(NLK),ENSG00000105976(MET),ENSG00000183230(CTNNA3),ENSG00000044115(CTNNA1),ENSG00000148498(PARD3),ENSG00000135341(MAP3K7),ENSG00000100393(EP300),ENSG00000066032(CTNNA2),ENSG00000141646(SMAD4),ENSG00000163513(TGFBR2),ENSG00000128340(RAC2),ENSG00000184009(ACTG1),ENSG00000070831(CDC42),ENSG00000067560(RHOA),ENSG00000039068(CDH1),ENSG00000130202(NECTIN2),ENSG00000…	http://www.kegg.jp/kegg-bin/show_pathway?map04520/K04468%09%23FFFFFF,red/K06593%09%23FFFFFF,red/K05700%09%23FFFFFF,red/K05690%09%23FFFFFF,red/K05087%09%23FFFFFF,red/K06531%09%23FFFFFF,red/K05693%09%23FFFFFF,red/K04498%09%23FFFFFF,red/K04427%09%23FFFFFF,red/K05703%09%23FFFFFF,red/K05695%09%23FFFFFF,red/K05705%09%23FFFFFF,red/K05099%09%23FFFFFF,red/K06085%09%23FFFFFF,red/K06083%09%23FFFFFF,red/K044…
hsa00010	Glycolysis / Gluconeogenesis	Metabolism	Carbohydrate metabolism	53	68	0.431895	1	ENSG00000159322(ADPGK),ENSG00000108515(ENO3),ENSG00000111674(ENO2),ENSG00000171314(PGAM1),ENSG00000143149(ALDH9A1),ENSG00000198099(ADH4),ENSG00000067057(PFKP),ENSG00000072210(ALDH3A2),ENSG00000169299(PGM2),ENSG00000165140(FBP1),ENSG00000168291(PDHB),ENSG00000134333(LDHA),ENSG00000172955(ADH6),ENSG00000102144(PGK1),ENSG00000137124(ALDH1B1),ENSG00000160883(HK3),ENSG00000006534(ALDH3B1),ENSG00000154…	http://www.kegg.jp/kegg-bin/show_pathway?map00010/K00161%09%23FFFFFF,red/K12406%09%23FFFFFF,red/K01785%09%23FFFFFF,red/K00016%09%23FFFFFF,red/K00850%09%23FFFFFF,red/K03103%09%23FFFFFF,red/K12407%09%23FFFFFF,red/K13980%09%23FFFFFF,red/K00927%09%23FFFFFF,red/K01596%09%23FFFFFF,red/K00873%09%23FFFFFF,red/K13951%09%23FFFFFF,red/K00627%09%23FFFFFF,red/K01837%09%23FFFFFF,red/K00844%09%23FFFFFF,red/K001…
hsa04911	Insulin secretion	Organismal Systems	Endocrine system	66	85	0.434278	1	ENSG00000115263(GCG),ENSG00000163581(SLC2A2),ENSG00000156113(KCNMA1),ENSG00000126583(PRKCG),ENSG00000197584(KCNMB2),ENSG00000159224(GIP),ENSG00000162104(ADCY9),ENSG00000137841(PLCB2),ENSG00000164742(ADCY1),ENSG00000141433(ADCYAP1),ENSG00000117394(SLC2A1),ENSG00000147262(GPR119),ENSG00000081248(CACNA1S),ENSG00000101333(PLCB4),ENSG00000018625(ATP1A2),ENSG00000156052(GNAQ),ENSG00000157613(CREB3L1),E…	http://www.kegg.jp/kegg-bin/show_pathway?map04911/K01540%09%23FFFFFF,red/K08042%09%23FFFFFF,red/K08043%09%23FFFFFF,red/K08049%09%23FFFFFF,red/K05258%09%23FFFFFF,red/K01539%09%23FFFFFF,red/K07299%09%23FFFFFF,red/K04942%09%23FFFFFF,red/K04581%09%23FFFFFF,red/K05262%09%23FFFFFF,red/K04851%09%23FFFFFF,red/K19663%09%23FFFFFF,red/K08047%09%23FFFFFF,red/K16882%09%23FFFFFF,red/K07594%09%23FFFFFF,red/K152…
hsa05164	Influenza A	Human Diseases	Infectious diseases: Viral	131	170	0.436527	1	ENSG00000213928(IRF9),ENSG00000179583(CIITA),ENSG00000177606(JUN),ENSG00000127666(TICAM1),ENSG00000120242(IFNA8),ENSG00000120235(IFNA6),ENSG00000154229(PRKCA),ENSG00000034152(MAP2K3),ENSG00000027697(IFNGR1),ENSG00000157601(MX1),ENSG00000090339(ICAM1),ENSG00000026103(FAS),ENSG00000115415(STAT1),ENSG00000116679(IVNS1ABP),ENSG00000237541(HLA-DQA2),ENSG00000156711(MAPK13),ENSG00000162711(NLRP3),ENSG0…	http://www.kegg.jp/kegg-bin/show_pathway?map05164/K05132%09%23FFFFFF,red/K14754%09%23FFFFFF,red/K04687%09%23FFFFFF,red/K14624%09%23FFFFFF,red/K04390%09%23FFFFFF,red/K04431%09%23FFFFFF,red/K04389%09%23FFFFFF,red/K09633%09%23FFFFFF,red/K04498%09%23FFFFFF,red/K05410%09%23FFFFFF,red/K10030%09%23FFFFFF,red/K12653%09%23FFFFFF,red/K02649%09%23FFFFFF,red/K07211%09%23FFFFFF,red/K05401%09%23FFFFFF,red/K126…
hsa04392	Hippo signaling pathway - multiple species	Environmental Information Processing	Signal transduction	23	29	0.445323	1	ENSG00000142279(WTIP),ENSG00000149269(PAK1),ENSG00000197410(DCHS2),ENSG00000150457(LATS2),ENSG00000153303(FRMD1),ENSG00000114978(MOB1A),ENSG00000137693(YAP1),ENSG00000186575(NF2),ENSG00000196159(FAT4),ENSG00000068028(RASSF1),ENSG00000151748(SAV1),ENSG00000107551(RASSF4),ENSG00000144791(LIMD1),ENSG00000104375(STK3),ENSG00000101265(RASSF2),ENSG00000129474(AJUBA),ENSG00000169435(RASSF6),ENSG00000166…	http://www.kegg.jp/kegg-bin/show_pathway?map04392/K06685%09%23FFFFFF,red/K09850%09%23FFFFFF,red/K16684%09%23FFFFFF,red/K16822%09%23FFFFFF,red/K08791%09%23FFFFFF,red/K16669%09%23FFFFFF,red/K16685%09%23FFFFFF,red/K16682%09%23FFFFFF,red/K16687%09%23FFFFFF,red/K09854%09%23FFFFFF,red/K09851%09%23FFFFFF,red/K04412%09%23FFFFFF,red/K09448%09%23FFFFFF,red/K16686%09%23FFFFFF,red/K16821%09%23FFFFFF,red/K044…
hsa04145	Phagosome	Cellular Processes	Transport and catabolism	114	148	0.450272	1	ENSG00000075785(RAB7A),ENSG00000179218(CALR),ENSG00000158517(NCF1),ENSG00000167705(RILP),ENSG00000176014(TUBB6),ENSG00000204257(HLA-DMA),ENSG00000159403(C1R),ENSG00000204632(HLA-G),ENSG00000072694(FCGR2B),ENSG00000113732(ATP6V0E1),ENSG00000073060(SCARB1),ENSG00000158270(COLEC12),ENSG00000167552(TUBA1A),ENSG00000186431(FCAR),ENSG00000118004(COLEC11),ENSG00000116701(NCF2),ENSG00000241106(HLA-DOB),E…	http://www.kegg.jp/kegg-bin/show_pathway?map04145/K13883%09%23FFFFFF,red/K01365%09%23FFFFFF,red/K04659%09%23FFFFFF,red/K10074%09%23FFFFFF,red/K06487%09%23FFFFFF,red/K06558%09%23FFFFFF,red/K05654%09%23FFFFFF,red/K13505%09%23FFFFFF,red/K05692%09%23FFFFFF,red/K06259%09%23FFFFFF,red/K06461%09%23FFFFFF,red/K07375%09%23FFFFFF,red/K02145%09%23FFFFFF,red/K02146%09%23FFFFFF,red/K01368%09%23FFFFFF,red/K065…
hsa05131	Shigellosis	Human Diseases	Infectious diseases: Bacterial	49	63	0.451675	1	ENSG00000109339(MAPK10),ENSG00000167193(CRK),ENSG00000156711(MAPK13),ENSG00000167207(NOD2),ENSG00000062598(ELMO2),ENSG00000099942(CRKL),ENSG00000067900(ROCK1),ENSG00000185386(MAPK11),ENSG00000134318(ROCK2),ENSG00000160201(U2AF1),ENSG00000166167(BTRC),ENSG00000269335(IKBKG),ENSG00000150093(ITGB1),ENSG00000184009(ACTG1),ENSG00000057663(ATG5),ENSG00000275895(U2AF1L5),ENSG00000100906(NFKBIA),ENSG0000…	http://www.kegg.jp/kegg-bin/show_pathway?map05131/K05756%09%23FFFFFF,red/K08727%09%23FFFFFF,red/K08339%09%23FFFFFF,red/K06106%09%23FFFFFF,red/K05692%09%23FFFFFF,red/K18985%09%23FFFFFF,red/K08846%09%23FFFFFF,red/K05757%09%23FFFFFF,red/K12366%09%23FFFFFF,red/K02580%09%23FFFFFF,red/K04393%09%23FFFFFF,red/K05755%09%23FFFFFF,red/K05753%09%23FFFFFF,red/K07210%09%23FFFFFF,red/K05719%09%23FFFFFF,red/K033…
hsa04120	Ubiquitin mediated proteolysis	Genetic Information Processing	Folding, sorting and degradation	104	135	0.455599	1	ENSG00000003096(KLHL13),ENSG00000103266(STUB1),ENSG00000049167(ERCC8),ENSG00000140464(PML),ENSG00000078140(UBE2K),ENSG00000159202(UBE2Z),ENSG00000185651(UBE2L3),ENSG00000130725(UBE2M),ENSG00000198742(SMURF1),ENSG00000185338(SOCS1),ENSG00000102858(MGRN1),ENSG00000101966(XIAP),ENSG00000004897(CDC27),ENSG00000108854(SMURF2),ENSG00000140367(UBE2Q2),ENSG00000119401(TRIM32),ENSG00000116661(FBXO2),ENSG0…	http://www.kegg.jp/kegg-bin/show_pathway?map04120/K10143%09%23FFFFFF,red/K16060%09%23FFFFFF,red/K10614%09%23FFFFFF,red/K10603%09%23FFFFFF,red/K03868%09%23FFFFFF,red/K10598%09%23FFFFFF,red/K20217%09%23FFFFFF,red/K10589%09%23FFFFFF,red/K10570%09%23FFFFFF,red/K04694%09%23FFFFFF,red/K10054%09%23FFFFFF,red/K03350%09%23FFFFFF,red/K04707%09%23FFFFFF,red/K10687%09%23FFFFFF,red/K04553%09%23FFFFFF,red/K105…
hsa05143	African trypanosomiasis	Human Diseases	Infectious diseases: Parasitic	26	33	0.456502	1	ENSG00000156052(GNAQ),ENSG00000101333(PLCB4),ENSG00000137841(PLCB2),ENSG00000126583(PRKCG),ENSG00000131203(IDO1),ENSG00000166501(PRKCB),ENSG00000026103(FAS),ENSG00000090339(ICAM1),ENSG00000150782(IL18),ENSG00000136244(IL6),ENSG00000164251(F2RL1),ENSG00000182621(PLCB1),ENSG00000113302(IL12B),ENSG00000136634(IL10),ENSG00000232810(TNF),ENSG00000244734(HBB),ENSG00000111537(IFNG),ENSG00000188676(IDO2)…	http://www.kegg.jp/kegg-bin/show_pathway?map05143/K13823%09%23FFFFFF,red/K19663%09%23FFFFFF,red/K04390%09%23FFFFFF,red/K19662%09%23FFFFFF,red/K03156%09%23FFFFFF,red/K05405%09%23FFFFFF,red/K05858%09%23FFFFFF,red/K05443%09%23FFFFFF,red/K04634%09%23FFFFFF,red/K04687%09%23FFFFFF,red/K06527%09%23FFFFFF,red/K04389%09%23FFFFFF,red/K02677%09%23FFFFFF,red/K04519%09%23FFFFFF,red/K05425%09%23FFFFFF,red/K144…
hsa04611	Platelet activation	Organismal Systems	Immune system	94	122	0.461358	1	ENSG00000162104(ADCY9),ENSG00000101608(MYL12A),ENSG00000137841(PLCB2),ENSG00000197943(PLCG2),ENSG00000164742(ADCY1),ENSG00000105647(PIK3R2),ENSG00000164116(GUCY1A1),ENSG00000196914(ARHGEF12),ENSG00000143226(FCGR2A),ENSG00000185532(PRKG1),ENSG00000127314(RAP1B),ENSG00000059377(TBXAS1),ENSG00000181104(F2R),ENSG00000118640(VAMP8),ENSG00000171608(PIK3CD),ENSG00000101306(MYLK2),ENSG00000010671(BTK),EN…	http://www.kegg.jp/kegg-bin/show_pathway?map04611/K16342%09%23FFFFFF,red/K04514%09%23FFFFFF,red/K05215%09%23FFFFFF,red/K04639%09%23FFFFFF,red/K18952%09%23FFFFFF,red/K04958%09%23FFFFFF,red/K07376%09%23FFFFFF,red/K06269%09%23FFFFFF,red/K01832%09%23FFFFFF,red/K06481%09%23FFFFFF,red/K03914%09%23FFFFFF,red/K05732%09%23FFFFFF,red/K17388%09%23FFFFFF,red/K07361%09%23FFFFFF,red/K05704%09%23FFFFFF,red/K056…
hsa03013	RNA transport	Genetic Information Processing	Translation	123	160	0.462802	1	ENSG00000148730(EIF4EBP2),ENSG00000082516(GEMIN5),ENSG00000105171(POP4),ENSG00000152464(RPP38),ENSG00000142252(GEMIN7),ENSG00000005007(UPF1),ENSG00000174740(PABPC5),ENSG00000139496(NUP58),ENSG00000125351(UPF3B),ENSG00000172062(SMN1),ENSG00000170935(NCBP2L),ENSG00000030066(NUP160),ENSG00000119718(EIF2B2),ENSG00000158417(EIF5B),ENSG00000104356(POP1),ENSG00000129245(FXR2),ENSG00000013810(TACC3),ENSG…	http://www.kegg.jp/kegg-bin/show_pathway?map03013/K14296%09%23FFFFFF,red/K14298%09%23FFFFFF,red/K14316%09%23FFFFFF,red/K00974%09%23FFFFFF,red/K03246%09%23FFFFFF,red/K12875%09%23FFFFFF,red/K03248%09%23FFFFFF,red/K03754%09%23FFFFFF,red/K14306%09%23FFFFFF,red/K12160%09%23FFFFFF,red/K14288%09%23FFFFFF,red/K12879%09%23FFFFFF,red/K03241%09%23FFFFFF,red/K09291%09%23FFFFFF,red/K14292%09%23FFFFFF,red/K143…
hsa04540	Gap junction	Cellular Processes	Cellular community - eukaryotes	68	88	0.463936	1	ENSG00000126583(PRKCG),ENSG00000164116(GUCY1A1),ENSG00000164742(ADCY1),ENSG00000137841(PLCB2),ENSG00000159248(GJD2),ENSG00000162104(ADCY9),ENSG00000167552(TUBA1A),ENSG00000147246(HTR2C),ENSG00000197461(PDGFA),ENSG00000176014(TUBB6),ENSG00000185532(PRKG1),ENSG00000156052(GNAQ),ENSG00000101333(PLCB4),ENSG00000183785(TUBA8),ENSG00000141551(CSNK1D),ENSG00000138798(EGF),ENSG00000184845(DRD1),ENSG00000…	http://www.kegg.jp/kegg-bin/show_pathway?map04540/K08042%09%23FFFFFF,red/K07374%09%23FFFFFF,red/K07373%09%23FFFFFF,red/K04157%09%23FFFFFF,red/K04345%09%23FFFFFF,red/K02087%09%23FFFFFF,red/K04603%09%23FFFFFF,red/K08041%09%23FFFFFF,red/K04420%09%23FFFFFF,red/K19477%09%23FFFFFF,red/K19663%09%23FFFFFF,red/K05701%09%23FFFFFF,red/K04144%09%23FFFFFF,red/K04361%09%23FFFFFF,red/K08046%09%23FFFFFF,red/K049…
hsa05140	Leishmaniasis	Human Diseases	Infectious diseases: Parasitic	55	71	0.465102	1	ENSG00000100324(TAB1),ENSG00000007171(NOS2),ENSG00000105329(TGFB1),ENSG00000100906(NFKBIA),ENSG00000113520(IL4),ENSG00000196735(HLA-DQA1),ENSG00000113302(IL12B),ENSG00000126767(ELK1),ENSG00000115008(IL1A),ENSG00000185386(MAPK11),ENSG00000150093(ITGB1),ENSG00000204287(HLA-DRA),ENSG00000135341(MAP3K7),ENSG00000027697(IFNGR1),ENSG00000166501(PRKCB),ENSG00000177606(JUN),ENSG00000203747(FCGR3A),ENSG00…	http://www.kegg.jp/kegg-bin/show_pathway?map05140/K03156%09%23FFFFFF,red/K06483%09%23FFFFFF,red/K05719%09%23FFFFFF,red/K04447%09%23FFFFFF,red/K08010%09%23FFFFFF,red/K06472%09%23FFFFFF,red/K05697%09%23FFFFFF,red/K04427%09%23FFFFFF,red/K13241%09%23FFFFFF,red/K04375%09%23FFFFFF,red/K04729%09%23FFFFFF,red/K04011%09%23FFFFFF,red/K05132%09%23FFFFFF,red/K21421%09%23FFFFFF,red/K05430%09%23FFFFFF,red/K031…
hsa00980	Metabolism of xenobiotics by cytochrome P450	Metabolism	Xenobiotics biodegradation and metabolism	55	71	0.465102	1	ENSG00000213759(UGT2B11),ENSG00000187758(ADH1A),ENSG00000134201(GSTM5),ENSG00000140505(CYP1A2),ENSG00000168765(GSTM4),ENSG00000135220(UGT2A3),ENSG00000244474(UGT1A4),ENSG00000244122(UGT1A7),ENSG00000172955(ADH6),ENSG00000138061(CYP1B1),ENSG00000242366(UGT1A8),ENSG00000198077(CYP2A7),ENSG00000008394(MGST1),ENSG00000288705(UGT1A5),ENSG00000159228(CBR1),ENSG00000196616(ADH1B),ENSG00000197888(UGT2B17…	http://www.kegg.jp/kegg-bin/show_pathway?map00980/K17683%09%23FFFFFF,red/K00129%09%23FFFFFF,red/K13299%09%23FFFFFF,red/K01253%09%23FFFFFF,red/K17719%09%23FFFFFF,red/K07408%09%23FFFFFF,red/K15680%09%23FFFFFF,red/K07409%09%23FFFFFF,red/K07410%09%23FFFFFF,red/K17709%09%23FFFFFF,red/K13952%09%23FFFFFF,red/K00799%09%23FFFFFF,red/K00084%09%23FFFFFF,red/K13951%09%23FFFFFF,red/K00079%09%23FFFFFF,red/K176…
hsa04330	Notch signaling pathway	Environmental Information Processing	Signal transduction	42	54	0.466015	1	ENSG00000163840(DTX3L),ENSG00000134250(NOTCH2),ENSG00000196782(MAML3),ENSG00000184916(JAG2),ENSG00000161021(MAML1),ENSG00000196498(NCOR2),ENSG00000143801(PSEN2),ENSG00000091073(DTX2),ENSG00000175029(CTBP2),ENSG00000184384(MAML2),ENSG00000197921(HES5),ENSG00000116478(HDAC1),ENSG00000106829(TLE4),ENSG00000135144(DTX1),ENSG00000138433(CIR1),ENSG00000106003(LFNG),ENSG00000080815(PSEN1),ENSG0000015169…	http://www.kegg.jp/kegg-bin/show_pathway?map04330/K02353%09%23FFFFFF,red/K06170%09%23FFFFFF,red/K06055%09%23FFFFFF,red/K04505%09%23FFFFFF,red/K04498%09%23FFFFFF,red/K04522%09%23FFFFFF,red/K06058%09%23FFFFFF,red/K20995%09%23FFFFFF,red/K06051%09%23FFFFFF,red/K06067%09%23FFFFFF,red/K06063%09%23FFFFFF,red/K06066%09%23FFFFFF,red/K06065%09%23FFFFFF,red/K06172%09%23FFFFFF,red/K20994%09%23FFFFFF,red/K060…
hsa03015	mRNA surveillance pathway	Genetic Information Processing	Translation	71	92	0.469403	1	ENSG00000184388(PABPC1L2B),ENSG00000074211(PPP2R2C),ENSG00000101138(CSTF1),ENSG00000005007(UPF1),ENSG00000137713(PPP2R1B),ENSG00000174740(PABPC5),ENSG00000113575(PPP2CA),ENSG00000115421(PAPOLG),ENSG00000136937(NCBP1),ENSG00000189369(GSPT2),ENSG00000157106(SMG1),ENSG00000265241(RBM8A),ENSG00000100941(PNN),ENSG00000070756(PABPC1),ENSG00000165494(PCF11),ENSG00000186298(PPP1CC),ENSG00000071894(CPSF1)…	http://www.kegg.jp/kegg-bin/show_pathway?map03015/K14396%09%23FFFFFF,red/K14404%09%23FFFFFF,red/K06100%09%23FFFFFF,red/K06269%09%23FFFFFF,red/K14416%09%23FFFFFF,red/K06965%09%23FFFFFF,red/K14399%09%23FFFFFF,red/K14328%09%23FFFFFF,red/K12812%09%23FFFFFF,red/K14397%09%23FFFFFF,red/K14411%09%23FFFFFF,red/K11125%09%23FFFFFF,red/K14323%09%23FFFFFF,red/K14326%09%23FFFFFF,red/K14325%09%23FFFFFF,red/K005…
hsa05220	Chronic myeloid leukemia	Human Diseases	Cancers: Specific types	58	75	0.471221	1	ENSG00000135679(MDM2),ENSG00000174775(HRAS),ENSG00000097007(ABL1),ENSG00000109320(NFKB1),ENSG00000133703(KRAS),ENSG00000160691(SHC1),ENSG00000116478(HDAC1),ENSG00000116717(GADD45A),ENSG00000186716(BCR),ENSG00000213281(NRAS),ENSG00000106799(TGFBR1),ENSG00000099860(GADD45B),ENSG00000112242(E2F3),ENSG00000147889(CDKN2A),ENSG00000134574(DDB2),ENSG00000175029(CTBP2),ENSG00000033327(GAB2),ENSG000001856…	http://www.kegg.jp/kegg-bin/show_pathway?map05220/K06620%09%23FFFFFF,red/K04467%09%23FFFFFF,red/K04368%09%23FFFFFF,red/K04734%09%23FFFFFF,red/K07210%09%23FFFFFF,red/K04365%09%23FFFFFF,red/K02091%09%23FFFFFF,red/K13377%09%23FFFFFF,red/K04674%09%23FFFFFF,red/K13376%09%23FFFFFF,red/K06618%09%23FFFFFF,red/K08367%09%23FFFFFF,red/K06067%09%23FFFFFF,red/K17448%09%23FFFFFF,red/K07827%09%23FFFFFF,red/K066…
hsa04390	Hippo signaling pathway	Environmental Information Processing	Signal transduction	116	151	0.472624	1	ENSG00000111432(FZD10),ENSG00000166167(BTRC),ENSG00000129474(AJUBA),ENSG00000155760(FZD7),ENSG00000175470(PPP2R2D),ENSG00000106366(SERPINE1),ENSG00000128245(YWHAH),ENSG00000081059(TCF7),ENSG00000137713(PPP2R1B),ENSG00000169435(RASSF6),ENSG00000108379(WNT3),ENSG00000154764(WNT7A),ENSG00000163251(FZD5),ENSG00000125084(WNT1),ENSG00000089685(BIRC5),ENSG00000187079(TEAD1),ENSG00000061492(WNT8A),ENSG00…	http://www.kegg.jp/kegg-bin/show_pathway?map04390/K04676%09%23FFFFFF,red/K01064%09%23FFFFFF,red/K00182%09%23FFFFFF,red/K05689%09%23FFFFFF,red/K04385%09%23FFFFFF,red/K16686%09%23FFFFFF,red/K02329%09%23FFFFFF,red/K06094%09%23FFFFFF,red/K09448%09%23FFFFFF,red/K04237%09%23FFFFFF,red/K00714%09%23FFFFFF,red/K00408%09%23FFFFFF,red/K00312%09%23FFFFFF,red/K16798%09%23FFFFFF,red/K16198%09%23FFFFFF,red/K168…
hsa04510	Focal adhesion	Cellular Processes	Cellular community - eukaryotes	151	197	0.479339	1	ENSG00000070831(CDC42),ENSG00000112280(COL9A1),ENSG00000197702(PARVA),ENSG00000141968(VAV1),ENSG00000196924(FLNA),ENSG00000145949(MYLK4),ENSG00000128591(FLNC),ENSG00000145675(PIK3R1),ENSG00000067560(RHOA),ENSG00000144668(ITGA9),ENSG00000136238(RAC1),ENSG00000188153(COL4A5),ENSG00000259207(ITGB3),ENSG00000161638(ITGA5),ENSG00000165197(VEGFD),ENSG00000206384(COL6A6),ENSG00000149269(PAK1),ENSG000001…	http://www.kegg.jp/kegg-bin/show_pathway?map04510/K04365%09%23FFFFFF,red/K05760%09%23FFFFFF,red/K10151%09%23FFFFFF,red/K06252%09%23FFFFFF,red/K06276%09%23FFFFFF,red/K05736%09%23FFFFFF,red/K06279%09%23FFFFFF,red/K06247%09%23FFFFFF,red/K01110%09%23FFFFFF,red/K06245%09%23FFFFFF,red/K16060%09%23FFFFFF,red/K05733%09%23FFFFFF,red/K06273%09%23FFFFFF,red/K06480%09%23FFFFFF,red/K05449%09%23FFFFFF,red/K173…
hsa04625	C-type lectin receptor signaling pathway	Organismal Systems	Immune system	80	104	0.484429	1	ENSG00000166527(CLEC4D),ENSG00000165025(SYK),ENSG00000073756(PTGS2),ENSG00000173846(PLK3),ENSG00000171608(PIK3CD),ENSG00000263528(IKBKE),ENSG00000122877(EGR2),ENSG00000174775(HRAS),ENSG00000213341(CHUK),ENSG00000135679(MDM2),ENSG00000050748(MAPK9),ENSG00000105647(PIK3R2),ENSG00000133703(KRAS),ENSG00000197943(PLCG2),ENSG00000196914(ARHGEF12),ENSG00000109320(NFKB1),ENSG00000131196(NFATC1),ENSG00000…	http://www.kegg.jp/kegg-bin/show_pathway?map04625/K17514%09%23FFFFFF,red/K04409%09%23FFFFFF,red/K04958%09%23FFFFFF,red/K04348%09%23FFFFFF,red/K04443%09%23FFFFFF,red/K07209%09%23FFFFFF,red/K14957%09%23FFFFFF,red/K21083%09%23FFFFFF,red/K02833%09%23FFFFFF,red/K10074%09%23FFFFFF,red/K12496%09%23FFFFFF,red/K14958%09%23FFFFFF,red/K04513%09%23FFFFFF,red/K05426%09%23FFFFFF,red/K09253%09%23FFFFFF,red/K079…
hsa00760	Nicotinate and nicotinamide metabolism	Metabolism	Metabolism of cofactors and vitamins	22	28	0.486582	1	ENSG00000250741(NT5C1B-RDH14),ENSG00000138356(AOX1),ENSG00000103485(QPRT),ENSG00000077009(NMRK2),ENSG00000116981(NT5C1A),ENSG00000112874(NUDT12),ENSG00000154269(ENPP3),ENSG00000157064(NMNAT2),ENSG00000004468(CD38),ENSG00000109743(BST1),ENSG00000197594(ENPP1),ENSG00000152620(NADK2),ENSG00000198805(PNP),ENSG00000205309(NT5M),ENSG00000173614(NMNAT1),ENSG00000106733(NMRK1),ENSG00000166741(NNMT),ENSG0…	http://www.kegg.jp/kegg-bin/show_pathway?map00760/K00763%09%23FFFFFF,red/K00858%09%23FFFFFF,red/K01513%09%23FFFFFF,red/K00541%09%23FFFFFF,red/K00767%09%23FFFFFF,red/K03783%09%23FFFFFF,red/K06210%09%23FFFFFF,red/K19970%09%23FFFFFF,red/K01081%09%23FFFFFF,red/K18152%09%23FFFFFF,red/K00323%09%23FFFFFF,red/K03426%09%23FFFFFF,red/K00157%09%23FFFFFF,red/K01242%09%23FFFFFF,red/K10524%09%23FFFFFF,red/
hsa04926	Relaxin signaling pathway	Organismal Systems	Endocrine system	99	129	0.490045	1	ENSG00000109339(MAPK10),ENSG00000076984(MAP2K7),ENSG00000146592(CREB5),ENSG00000129467(ADCY4),ENSG00000148082(SHC3),ENSG00000127920(GNG11),ENSG00000168243(GNG4),ENSG00000078369(GNB1),ENSG00000172410(INSL5),ENSG00000107018(RLN1),ENSG00000149782(PLCB3),ENSG00000155897(ADCY8),ENSG00000169031(COL4A3),ENSG00000164692(COL1A2),ENSG00000154229(PRKCA),ENSG00000150630(VEGFC),ENSG00000177606(JUN),ENSG000000…	http://www.kegg.jp/kegg-bin/show_pathway?map04926/K01398%09%23FFFFFF,red/K04430%09%23FFFFFF,red/K08398%09%23FFFFFF,red/K21998%09%23FFFFFF,red/K01388%09%23FFFFFF,red/K04548%09%23FFFFFF,red/K02580%09%23FFFFFF,red/K04379%09%23FFFFFF,red/K08043%09%23FFFFFF,red/K04368%09%23FFFFFF,red/K05870%09%23FFFFFF,red/K02833%09%23FFFFFF,red/K05858%09%23FFFFFF,red/K13375%09%23FFFFFF,red/K07828%09%23FFFFFF,red/K080…
hsa05020	Prion diseases	Human Diseases	Neurodegenerative diseases	25	32	0.495325	1	ENSG00000120738(EGR1),ENSG00000142875(PRKACB),ENSG00000010810(FYN),ENSG00000157131(C8A),ENSG00000154654(NCAM2),ENSG00000072062(PRKACA),ENSG00000021852(C8B),ENSG00000149294(NCAM1),ENSG00000112936(C7),ENSG00000126934(MAP2K2),ENSG00000176919(C8G),ENSG00000135862(LAMC1),ENSG00000126767(ELK1),ENSG00000169032(MAP2K1),ENSG00000125538(IL1B),ENSG00000106804(C5),ENSG00000271503(CCL5),ENSG00000142168(SOD1),…	http://www.kegg.jp/kegg-bin/show_pathway?map05020/K04383%09%23FFFFFF,red/K03996%09%23FFFFFF,red/K05635%09%23FFFFFF,red/K03998%09%23FFFFFF,red/K04565%09%23FFFFFF,red/K09203%09%23FFFFFF,red/K06491%09%23FFFFFF,red/K04368%09%23FFFFFF,red/K09553%09%23FFFFFF,red/K05405%09%23FFFFFF,red/K03994%09%23FFFFFF,red/K04519%09%23FFFFFF,red/K02599%09%23FFFFFF,red/K04375%09%23FFFFFF,red/K03999%09%23FFFFFF,red/K043…
hsa04550	Signaling pathways regulating pluripotency of stem cells	Cellular Processes	Cellular community - eukaryotes	105	137	0.498024	1	ENSG00000085741(WNT11),ENSG00000181449(SOX2),ENSG00000158955(WNT9B),ENSG00000080345(RIF1),ENSG00000163666(HESX1),ENSG00000115596(WNT6),ENSG00000213281(NRAS),ENSG00000168646(AXIN2),ENSG00000157240(FZD1),ENSG00000083168(KAT6A),ENSG00000135100(HNF1A),ENSG00000113196(HAND1),ENSG00000134352(IL6ST),ENSG00000125968(ID1),ENSG00000138696(BMPR1B),ENSG00000119715(ESRRB),ENSG00000112062(MAPK14),ENSG000000969…	http://www.kegg.jp/kegg-bin/show_pathway?map04550/K22689%09%23FFFFFF,red/K16796%09%23FFFFFF,red/K04662%09%23FFFFFF,red/K11489%09%23FFFFFF,red/K08036%09%23FFFFFF,red/K02353%09%23FFFFFF,red/K11488%09%23FFFFFF,red/K15613%09%23FFFFFF,red/K22688%09%23FFFFFF,red/K00312%09%23FFFFFF,red/K00445%09%23FFFFFF,red/K18499%09%23FFFFFF,red/K09354%09%23FFFFFF,red/K04692%09%23FFFFFF,red/K18493%09%23FFFFFF,red/K184…
hsa05142	Chagas disease (American trypanosomiasis)	Human Diseases	Infectious diseases: Parasitic	76	99	0.502016	1	ENSG00000092969(TGFB2),ENSG00000112062(MAPK14),ENSG00000067182(TNFRSF1A),ENSG00000174130(TLR6),ENSG00000232810(TNF),ENSG00000107643(MAPK8),ENSG00000111537(IFNG),ENSG00000136634(IL10),ENSG00000101333(PLCB4),ENSG00000125730(C3),ENSG00000156052(GNAQ),ENSG00000198001(IRAK4),ENSG00000106799(TGFBR1),ENSG00000109471(IL2),ENSG00000221914(PPP2R2A),ENSG00000003402(CFLAR),ENSG00000119699(TGFB3),ENSG00000213…	http://www.kegg.jp/kegg-bin/show_pathway?map05142/K13241%09%23FFFFFF,red/K05443%09%23FFFFFF,red/K08041%09%23FFFFFF,red/K04724%09%23FFFFFF,red/K05408%09%23FFFFFF,red/K05425%09%23FFFFFF,red/K14624%09%23FFFFFF,red/K05842%09%23FFFFFF,red/K03982%09%23FFFFFF,red/K05429%09%23FFFFFF,red/K04389%09%23FFFFFF,red/K03990%09%23FFFFFF,red/K04733%09%23FFFFFF,red/K04441%09%23FFFFFF,red/K04636%09%23FFFFFF,red/K012…
hsa04810	Regulation of actin cytoskeleton	Cellular Processes	Cell motility	159	208	0.504836	1	ENSG00000035403(VCL),ENSG00000182541(LIMK2),ENSG00000196914(ARHGEF12),ENSG00000006747(SCIN),ENSG00000213949(ITGA1),ENSG00000130669(PAK4),ENSG00000070087(PFN2),ENSG00000146648(EGFR),ENSG00000146535(GNA12),ENSG00000120063(GNA13),ENSG00000091409(ITGA6),ENSG00000105647(PIK3R2),ENSG00000005884(ITGA3),ENSG00000061676(NCKAP1),ENSG00000050820(BCAR1),ENSG00000090020(SLC9A1),ENSG00000131504(DIAPH1),ENSG000…	http://www.kegg.jp/kegg-bin/show_pathway?map04810/K06461%09%23FFFFFF,red/K04393%09%23FFFFFF,red/K05751%09%23FFFFFF,red/K06485%09%23FFFFFF,red/K10031%09%23FFFFFF,red/K04346%09%23FFFFFF,red/K06482%09%23FFFFFF,red/K05731%09%23FFFFFF,red/K05720%09%23FFFFFF,red/K22428%09%23FFFFFF,red/K04359%09%23FFFFFF,red/K00922%09%23FFFFFF,red/K06594%09%23FFFFFF,red/K05730%09%23FFFFFF,red/K04639%09%23FFFFFF,red/K057…
hsa00604	Glycosphingolipid biosynthesis - ganglio series	Metabolism	Glycan biosynthesis and metabolism	12	15	0.504982	1	ENSG00000115525(ST3GAL5),ENSG00000157350(ST3GAL2),ENSG00000170266(GLB1),ENSG00000213614(HEXA),ENSG00000169359(SLC33A1),ENSG00000136840(ST6GALNAC4),ENSG00000101638(ST8SIA5),ENSG00000049860(HEXB),ENSG00000160408(ST6GALNAC6),ENSG00000117069(ST6GALNAC5),ENSG00000135454(B4GALNT1),ENSG00000184005(ST6GALNAC3)	http://www.kegg.jp/kegg-bin/show_pathway?map00604/K03368%09%23FFFFFF,red/K03376%09%23FFFFFF,red/K03369%09%23FFFFFF,red/K03370%09%23FFFFFF,red/K03374%09%23FFFFFF,red/K12373%09%23FFFFFF,red/K03375%09%23FFFFFF,red/K03373%09%23FFFFFF,red/K00725%09%23FFFFFF,red/K12309%09%23FFFFFF,red/K03372%09%23FFFFFF,red/
hsa04931	Insulin resistance	Human Diseases	Endocrine and metabolic diseases	82	107	0.510616	1	ENSG00000146592(CREB5),ENSG00000109339(MAPK10),ENSG00000140992(PDPK1),ENSG00000111725(PRKAB1),ENSG00000130304(SLC27A1),ENSG00000009950(MLXIPL),ENSG00000171132(PRKCE),ENSG00000065675(PRKCQ),ENSG00000198408(OGA),ENSG00000168610(STAT3),ENSG00000198380(GFPT1),ENSG00000163932(PRKCD),ENSG00000166501(PRKCB),ENSG00000186298(PPP1CC),ENSG00000106617(PRKAG2),ENSG00000135218(CD36),ENSG00000185950(IRS2),ENSG0…	http://www.kegg.jp/kegg-bin/show_pathway?map04931/K02649%09%23FFFFFF,red/K00820%09%23FFFFFF,red/K04692%09%23FFFFFF,red/K03156%09%23FFFFFF,red/K06068%09%23FFFFFF,red/K07293%09%23FFFFFF,red/K07593%09%23FFFFFF,red/K07202%09%23FFFFFF,red/K05405%09%23FFFFFF,red/K17902%09%23FFFFFF,red/K09667%09%23FFFFFF,red/K03158%09%23FFFFFF,red/K07189%09%23FFFFFF,red/K16333%09%23FFFFFF,red/K09048%09%23FFFFFF,red/K071…
hsa04724	Glutamatergic synapse	Organismal Systems	Nervous system	85	111	0.514681	1	ENSG00000188386(PPP3R2),ENSG00000174021(GNG5),ENSG00000105737(GRIK5),ENSG00000159337(PLA2G4D),ENSG00000150995(ITPR1),ENSG00000106688(SLC1A1),ENSG00000176533(GNG7),ENSG00000182621(PLCB1),ENSG00000172354(GNB2),ENSG00000157388(CACNA1D),ENSG00000144935(TRPC1),ENSG00000165059(PRKACG),ENSG00000162989(KCNJ3),ENSG00000078369(GNB1),ENSG00000124493(GRM4),ENSG00000149403(GRIK4),ENSG00000188089(PLA2G4E),ENSG…	http://www.kegg.jp/kegg-bin/show_pathway?map04724/K15009%09%23FFFFFF,red/K00910%09%23FFFFFF,red/K05202%09%23FFFFFF,red/K05209%09%23FFFFFF,red/K12302%09%23FFFFFF,red/K04958%09%23FFFFFF,red/K05212%09%23FFFFFF,red/K04543%09%23FFFFFF,red/K04541%09%23FFFFFF,red/K04997%09%23FFFFFF,red/K04348%09%23FFFFFF,red/K04537%09%23FFFFFF,red/K01915%09%23FFFFFF,red/K04964%09%23FFFFFF,red/K05204%09%23FFFFFF,red/K043…
hsa04962	Vasopressin-regulated water reabsorption	Organismal Systems	Excretory system	34	44	0.516177	1	ENSG00000077380(DYNC1I2),ENSG00000146592(CREB5),ENSG00000175203(DCTN2),ENSG00000144566(RAB5A),ENSG00000165059(PRKACG),ENSG00000158560(DYNC1I1),ENSG00000103769(RAB11A),ENSG00000118260(CREB1),ENSG00000157613(CREB3L1),ENSG00000162104(ADCY9),ENSG00000103496(STX4),ENSG00000088986(DYNLL1),ENSG00000167580(AQP2),ENSG00000126895(AVPR2),ENSG00000187240(DYNC2H1),ENSG00000135720(DYNC1LI2),ENSG00000073969(NSF…	http://www.kegg.jp/kegg-bin/show_pathway?map04962/K07887%09%23FFFFFF,red/K06027%09%23FFFFFF,red/K10413%09%23FFFFFF,red/K13502%09%23FFFFFF,red/K10416%09%23FFFFFF,red/K10424%09%23FFFFFF,red/K05870%09%23FFFFFF,red/K07888%09%23FFFFFF,red/K10414%09%23FFFFFF,red/K10415%09%23FFFFFF,red/K09865%09%23FFFFFF,red/K10427%09%23FFFFFF,red/K08049%09%23FFFFFF,red/K09048%09%23FFFFFF,red/K04228%09%23FFFFFF,red/K080…
hsa05030	Cocaine addiction	Human Diseases	Substance dependence	37	48	0.521922	1	ENSG00000101327(PDYN),ENSG00000198785(GRIN3A),ENSG00000176749(CDK5R1),ENSG00000180176(TH),ENSG00000114353(GNAI2),ENSG00000127955(GNAI1),ENSG00000065135(GNAI3),ENSG00000069535(MAOB),ENSG00000164082(GRM2),ENSG00000176884(GRIN1),ENSG00000072062(PRKACA),ENSG00000109320(NFKB1),ENSG00000036565(SLC18A1),ENSG00000143578(CREB3L4),ENSG00000142875(PRKACB),ENSG00000160360(GPSM1),ENSG00000060566(CREB3L3),ENSG…	http://www.kegg.jp/kegg-bin/show_pathway?map05030/K08155%09%23FFFFFF,red/K09047%09%23FFFFFF,red/K11716%09%23FFFFFF,red/K09029%09%23FFFFFF,red/K04355%09%23FFFFFF,red/K02580%09%23FFFFFF,red/K04345%09%23FFFFFF,red/K05198%09%23FFFFFF,red/K09049%09%23FFFFFF,red/K05213%09%23FFFFFF,red/K04448%09%23FFFFFF,red/K05208%09%23FFFFFF,red/K05212%09%23FFFFFF,red/K15839%09%23FFFFFF,red/K04630%09%23FFFFFF,red/K005…
hsa04614	Renin-angiotensin system	Organismal Systems	Endocrine system	18	23	0.522346	1	ENSG00000100448(CTSG),ENSG00000143839(REN),ENSG00000167751(KLK2),ENSG00000130368(MAS1),ENSG00000137509(PRCP),ENSG00000182220(ATP6AP2),ENSG00000138792(ENPEP),ENSG00000144891(AGTR1),ENSG00000092009(CMA1),ENSG00000113441(LNPEP),ENSG00000180772(AGTR2),ENSG00000163751(CPA3),ENSG00000064601(CTSA),ENSG00000085377(PREP),ENSG00000123213(NLN),ENSG00000167748(KLK1),ENSG00000196549(MME),ENSG00000159640(ACE)	http://www.kegg.jp/kegg-bin/show_pathway?map04614/K01285%09%23FFFFFF,red/K11141%09%23FFFFFF,red/K04303%09%23FFFFFF,red/K01325%09%23FFFFFF,red/K19514%09%23FFFFFF,red/K01389%09%23FFFFFF,red/K04167%09%23FFFFFF,red/K01393%09%23FFFFFF,red/K08780%09%23FFFFFF,red/K04166%09%23FFFFFF,red/K01329%09%23FFFFFF,red/K01257%09%23FFFFFF,red/K01319%09%23FFFFFF,red/K01380%09%23FFFFFF,red/K01322%09%23FFFFFF,red/K012…
hsa00480	Glutathione metabolism	Metabolism	Metabolism of other amino acids	40	52	0.527241	1	ENSG00000100983(GSS),ENSG00000171848(RRM2),ENSG00000102172(SMS),ENSG00000170899(GSTA4),ENSG00000243955(GSTA1),ENSG00000211445(GPX3),ENSG00000001084(GCLC),ENSG00000117862(TXNDC12),ENSG00000002549(LAP3),ENSG00000104687(GSR),ENSG00000134184(GSTM1),ENSG00000197448(GSTK1),ENSG00000116649(SRM),ENSG00000163106(HPGDS),ENSG00000099998(GGT5),ENSG00000143198(MGST3),ENSG00000213366(GSTM2),ENSG00000100031(GGT…	http://www.kegg.jp/kegg-bin/show_pathway?map00480/K00797%09%23FFFFFF,red/K11142%09%23FFFFFF,red/K13299%09%23FFFFFF,red/K00681%09%23FFFFFF,red/K21456%09%23FFFFFF,red/K00033%09%23FFFFFF,red/K10808%09%23FFFFFF,red/K00031%09%23FFFFFF,red/K18592%09%23FFFFFF,red/K11205%09%23FFFFFF,red/K04097%09%23FFFFFF,red/K00036%09%23FFFFFF,red/K07232%09%23FFFFFF,red/K00383%09%23FFFFFF,red/K00802%09%23FFFFFF,red/K007…
hsa00983	Drug metabolism - other enzymes	Metabolism	Xenobiotics biodegradation and metabolism	59	77	0.52759	1	ENSG00000169919(GUSB),ENSG00000171848(RRM2),ENSG00000170899(GSTA4),ENSG00000103024(NME3),ENSG00000156096(UGT2B4),ENSG00000198848(CES1),ENSG00000183696(UPP1),ENSG00000178035(IMPDH2),ENSG00000243955(GSTA1),ENSG00000143198(MGST3),ENSG00000172831(CES2),ENSG00000158825(CDA),ENSG00000158125(XDH),ENSG00000242515(UGT1A10),ENSG00000171234(UGT2B7),ENSG00000109181(UGT2B10),ENSG00000244067(GSTA2),ENSG0000013…	http://www.kegg.jp/kegg-bin/show_pathway?map00983/K03927%09%23FFFFFF,red/K00799%09%23FFFFFF,red/K10808%09%23FFFFFF,red/K13421%09%23FFFFFF,red/K00569%09%23FFFFFF,red/K01195%09%23FFFFFF,red/K01431%09%23FFFFFF,red/K17689%09%23FFFFFF,red/K00757%09%23FFFFFF,red/K00876%09%23FFFFFF,red/K00760%09%23FFFFFF,red/K10789%09%23FFFFFF,red/K01951%09%23FFFFFF,red/K01489%09%23FFFFFF,red/K00940%09%23FFFFFF,red/K108…
hsa04710	Circadian rhythm	Organismal Systems	Environmental adaptation	24	31	0.535128	1	ENSG00000134852(CLOCK),ENSG00000049246(PER3),ENSG00000131791(PRKAB2),ENSG00000162409(PRKAA2),ENSG00000113558(SKP1),ENSG00000179094(PER1),ENSG00000123095(BHLHE41),ENSG00000141551(CSNK1D),ENSG00000118260(CREB1),ENSG00000134107(BHLHE40),ENSG00000198963(RORB),ENSG00000008405(CRY1),ENSG00000132326(PER2),ENSG00000111725(PRKAB1),ENSG00000106617(PRKAG2),ENSG00000121671(CRY2),ENSG00000143365(RORC),ENSG000…	http://www.kegg.jp/kegg-bin/show_pathway?map04710/K21944%09%23FFFFFF,red/K03094%09%23FFFFFF,red/K02295%09%23FFFFFF,red/K07200%09%23FFFFFF,red/K05870%09%23FFFFFF,red/K03362%09%23FFFFFF,red/K03730%09%23FFFFFF,red/K07198%09%23FFFFFF,red/K08533%09%23FFFFFF,red/K03729%09%23FFFFFF,red/K10269%09%23FFFFFF,red/K21945%09%23FFFFFF,red/K08534%09%23FFFFFF,red/K03868%09%23FFFFFF,red/K08532%09%23FFFFFF,red/K089…
hsa04211	Longevity regulating pathway	Organismal Systems	Aging	68	89	0.539852	1	ENSG00000118260(CREB1),ENSG00000138031(ADCY3),ENSG00000198793(MTOR),ENSG00000157613(CREB3L1),ENSG00000169047(IRS1),ENSG00000123395(ATG101),ENSG00000096717(SIRT1),ENSG00000213281(NRAS),ENSG00000130766(SESN2),ENSG00000174233(ADCY6),ENSG00000175224(ATG13),ENSG00000132170(PPARG),ENSG00000181092(ADIPOQ),ENSG00000060566(CREB3L3),ENSG00000142875(PRKACB),ENSG00000171608(PIK3CD),ENSG00000152495(CAMK4),ENS…	http://www.kegg.jp/kegg-bin/show_pathway?map04211/K07359%09%23FFFFFF,red/K16172%09%23FFFFFF,red/K16184%09%23FFFFFF,red/K07298%09%23FFFFFF,red/K14756%09%23FFFFFF,red/K09048%09%23FFFFFF,red/K04345%09%23FFFFFF,red/K04688%09%23FFFFFF,red/K05870%09%23FFFFFF,red/K04450%09%23FFFFFF,red/K08047%09%23FFFFFF,red/K07297%09%23FFFFFF,red/K05869%09%23FFFFFF,red/K05087%09%23FFFFFF,red/K11420%09%23FFFFFF,red/K072…
hsa04137	Mitophagy - animal	Cellular Processes	Transport and catabolism	49	64	0.541247	1	ENSG00000177169(ULK1),ENSG00000276600(RAB7B),ENSG00000188554(NBR1),ENSG00000109339(MAPK10),ENSG00000135655(USP15),ENSG00000139112(GABARAPL1),ENSG00000177606(JUN),ENSG00000069509(FUNDC1),ENSG00000135093(USP30),ENSG00000099968(BCL2L13),ENSG00000034713(GABARAPL2),ENSG00000057663(ATG5),ENSG00000126458(RRAS),ENSG00000140983(RHOT2),ENSG00000068323(TFE3),ENSG00000158828(PINK1),ENSG00000118689(FOXO3),ENS…	http://www.kegg.jp/kegg-bin/show_pathway?map04137/K04440%09%23FFFFFF,red/K15637%09%23FFFFFF,red/K03115%09%23FFFFFF,red/K04684%09%23FFFFFF,red/K05410%09%23FFFFFF,red/K07898%09%23FFFFFF,red/K15485%09%23FFFFFF,red/K17987%09%23FFFFFF,red/K11839%09%23FFFFFF,red/K09455%09%23FFFFFF,red/K21357%09%23FFFFFF,red/K21348%09%23FFFFFF,red/K04570%09%23FFFFFF,red/K07827%09%23FFFFFF,red/K21356%09%23FFFFFF,red/K174…
hsa05226	Gastric cancer	Human Diseases	Cancers: Specific types	112	147	0.545988	1	ENSG00000133703(KRAS),ENSG00000108443(RPS6KB1),ENSG00000134245(WNT2B),ENSG00000146648(EGFR),ENSG00000162552(WNT4),ENSG00000152284(TCF7L1),ENSG00000162344(FGF19),ENSG00000164930(FZD6),ENSG00000070388(FGF22),ENSG00000105173(CCNE1),ENSG00000143171(RXRG),ENSG00000174775(HRAS),ENSG00000112242(E2F3),ENSG00000099860(GADD45B),ENSG00000164362(TERT),ENSG00000106799(TGFBR1),ENSG00000164690(SHH),ENSG00000157…	http://www.kegg.jp/kegg-bin/show_pathway?map05226/K17447%09%23FFFFFF,red/K02833%09%23FFFFFF,red/K00444%09%23FFFFFF,red/K14021%09%23FFFFFF,red/K04674%09%23FFFFFF,red/K01064%09%23FFFFFF,red/K08845%09%23FFFFFF,red/K04369%09%23FFFFFF,red/K02620%09%23FFFFFF,red/K05658%09%23FFFFFF,red/K07827%09%23FFFFFF,red/K02842%09%23FFFFFF,red/K04501%09%23FFFFFF,red/K02353%09%23FFFFFF,red/K04358%09%23FFFFFF,red/K062…
hsa04978	Mineral absorption	Organismal Systems	Digestive system	36	47	0.554358	1	ENSG00000165125(TRPV6),ENSG00000136868(SLC31A1),ENSG00000177556(ATOX1),ENSG00000103415(HMOX2),ENSG00000125148(MT2A),ENSG00000225697(SLC26A6),ENSG00000100292(HMOX1),ENSG00000119121(TRPM6),ENSG00000170385(SLC30A1),ENSG00000169688(MT1B),ENSG00000018625(ATP1A2),ENSG00000114859(CLCN2),ENSG00000205358(MT1H),ENSG00000091138(SLC26A3),ENSG00000174502(SLC26A9),ENSG00000138449(SLC40A1),ENSG00000091513(TF),E…	http://www.kegg.jp/kegg-bin/show_pathway?map04978/K14685%09%23FFFFFF,red/K14706%09%23FFFFFF,red/K14737%09%23FFFFFF,red/K08370%09%23FFFFFF,red/K14710%09%23FFFFFF,red/K14704%09%23FFFFFF,red/K05011%09%23FFFFFF,red/K04982%09%23FFFFFF,red/K07213%09%23FFFFFF,red/K14739%09%23FFFFFF,red/K01539%09%23FFFFFF,red/K14735%09%23FFFFFF,red/K04975%09%23FFFFFF,red/K14686%09%23FFFFFF,red/K14078%09%23FFFFFF,red/K005…
hsa00750	Vitamin B6 metabolism	Metabolism	Metabolism of cofactors and vitamins	5	6	0.562526	1	ENSG00000108439(PNPO),ENSG00000138356(AOX1),ENSG00000241360(PDXP),ENSG00000135069(PSAT1),ENSG00000160209(PDXK)	http://www.kegg.jp/kegg-bin/show_pathway?map00750/K00868%09%23FFFFFF,red/K00157%09%23FFFFFF,red/K00275%09%23FFFFFF,red/K07758%09%23FFFFFF,red/K00831%09%23FFFFFF,red/
hsa00440	Phosphonate and phosphinate metabolism	Metabolism	Metabolism of other amino acids	5	6	0.562526	1	ENSG00000111666(CHPT1),ENSG00000134255(CEPT1),ENSG00000138018(SELENOI),ENSG00000102230(PCYT1B),ENSG00000185813(PCYT2)	http://www.kegg.jp/kegg-bin/show_pathway?map00440/K13644%09%23FFFFFF,red/K00994%09%23FFFFFF,red/K00968%09%23FFFFFF,red/K00967%09%23FFFFFF,red/K00993%09%23FFFFFF,red/
hsa00770	Pantothenate and CoA biosynthesis	Metabolism	Metabolism of cofactors and vitamins	14	18	0.566513	1	ENSG00000127125(PPCS),ENSG00000152782(PANK1),ENSG00000112299(VNN1),ENSG00000100024(UPB1),ENSG00000120137(PANK3),ENSG00000149313(AASDHPPT),ENSG00000105552(BCAT2),ENSG00000125779(PANK2),ENSG00000197594(ENPP1),ENSG00000188641(DPYD),ENSG00000139631(CSAD),ENSG00000154269(ENPP3),ENSG00000138621(PPCDC),ENSG00000144644(GADL1)	http://www.kegg.jp/kegg-bin/show_pathway?map00770/K01922%09%23FFFFFF,red/K18966%09%23FFFFFF,red/K01513%09%23FFFFFF,red/K08069%09%23FFFFFF,red/K00207%09%23FFFFFF,red/K09680%09%23FFFFFF,red/K01598%09%23FFFFFF,red/K01431%09%23FFFFFF,red/K06133%09%23FFFFFF,red/K00826%09%23FFFFFF,red/
hsa00340	Histidine metabolism	Metabolism	Amino acid metabolism	17	22	0.569508	1	ENSG00000140287(HDC),ENSG00000108381(ASPA),ENSG00000137124(ALDH1B1),ENSG00000133313(CNDP2),ENSG00000159650(UROC1),ENSG00000139344(AMDHD1),ENSG00000006534(ALDH3B1),ENSG00000189221(MAOA),ENSG00000150656(CNDP1),ENSG00000150540(HNMT),ENSG00000143149(ALDH9A1),ENSG00000156017(CARNMT1),ENSG00000084110(HAL),ENSG00000072210(ALDH3A2),ENSG00000002726(AOC1),ENSG00000111275(ALDH2),ENSG00000069535(MAOB)	http://www.kegg.jp/kegg-bin/show_pathway?map00340/K00274%09%23FFFFFF,red/K00129%09%23FFFFFF,red/K00546%09%23FFFFFF,red/K01437%09%23FFFFFF,red/K00149%09%23FFFFFF,red/K01468%09%23FFFFFF,red/K19787%09%23FFFFFF,red/K01745%09%23FFFFFF,red/K00128%09%23FFFFFF,red/K01712%09%23FFFFFF,red/K08660%09%23FFFFFF,red/K01590%09%23FFFFFF,red/K05604%09%23FFFFFF,red/K11182%09%23FFFFFF,red/
hsa04068	FoxO signaling pathway	Environmental Information Processing	Signal transduction	98	129	0.572221	1	ENSG00000117560(FASLG),ENSG00000145675(PIK3R1),ENSG00000157456(CCNB2),ENSG00000105329(TGFB1),ENSG00000112096(SOD2),ENSG00000132356(PRKAA1),ENSG00000133124(IRS4),ENSG00000147364(FBXO25),ENSG00000152413(HOMER1),ENSG00000126934(MAP2K2),ENSG00000104365(IKBKB),ENSG00000121879(PIK3CA),ENSG00000136244(IL6),ENSG00000118689(FOXO3),ENSG00000152254(G6PC2),ENSG00000150907(FOXO1),ENSG00000078061(ARAF),ENSG000…	http://www.kegg.jp/kegg-bin/show_pathway?map04068/K05868%09%23FFFFFF,red/K17845%09%23FFFFFF,red/K04411%09%23FFFFFF,red/K08863%09%23FFFFFF,red/K09385%09%23FFFFFF,red/K04361%09%23FFFFFF,red/K13376%09%23FFFFFF,red/K11411%09%23FFFFFF,red/K11431%09%23FFFFFF,red/K10146%09%23FFFFFF,red/K01084%09%23FFFFFF,red/K13302%09%23FFFFFF,red/K02206%09%23FFFFFF,red/K08336%09%23FFFFFF,red/K08341%09%23FFFFFF,red/K045…
hsa05031	Amphetamine addiction	Human Diseases	Substance dependence	51	67	0.572524	1	ENSG00000170345(FOS),ENSG00000126583(PRKCG),ENSG00000273079(GRIN2B),ENSG00000131771(PPP1R1B),ENSG00000125675(GRIA3),ENSG00000183454(GRIN2A),ENSG00000120251(GRIA2),ENSG00000189221(MAOA),ENSG00000107758(PPP3CB),ENSG00000198668(CALM1),ENSG00000096717(SIRT1),ENSG00000132437(DDC),ENSG00000184845(DRD1),ENSG00000160014(CALM3),ENSG00000142319(SLC6A3),ENSG00000118260(CREB1),ENSG00000148660(CAMK2G),ENSG000…	http://www.kegg.jp/kegg-bin/show_pathway?map05031/K09047%09%23FFFFFF,red/K00274%09%23FFFFFF,red/K15867%09%23FFFFFF,red/K05199%09%23FFFFFF,red/K19663%09%23FFFFFF,red/K05208%09%23FFFFFF,red/K00501%09%23FFFFFF,red/K04144%09%23FFFFFF,red/K04450%09%23FFFFFF,red/K04850%09%23FFFFFF,red/K09048%09%23FFFFFF,red/K09029%09%23FFFFFF,red/K05210%09%23FFFFFF,red/K04345%09%23FFFFFF,red/K05212%09%23FFFFFF,red/K154…
hsa04660	T cell receptor signaling pathway	Organismal Systems	Immune system	76	100	0.572907	1	ENSG00000070831(CDC42),ENSG00000198851(CD3E),ENSG00000145675(PIK3R1),ENSG00000100906(NFKBIA),ENSG00000067560(RHOA),ENSG00000113525(IL5),ENSG00000158092(NCK1),ENSG00000149269(PAK1),ENSG00000104365(IKBKB),ENSG00000121879(PIK3CA),ENSG00000163600(ICOS),ENSG00000172116(CD8B),ENSG00000188386(PPP3R2),ENSG00000081237(PTPRC),ENSG00000160293(VAV2),ENSG00000177606(JUN),ENSG00000163599(CTLA4),ENSG00000135341…	http://www.kegg.jp/kegg-bin/show_pathway?map04660/K07364%09%23FFFFFF,red/K06276%09%23FFFFFF,red/K03156%09%23FFFFFF,red/K04441%09%23FFFFFF,red/K04368%09%23FFFFFF,red/K04410%09%23FFFFFF,red/K07368%09%23FFFFFF,red/K06459%09%23FFFFFF,red/K04687%09%23FFFFFF,red/K03161%09%23FFFFFF,red/K06452%09%23FFFFFF,red/K05428%09%23FFFFFF,red/K00922%09%23FFFFFF,red/K17332%09%23FFFFFF,red/K06744%09%23FFFFFF,red/K043…
hsa01523	Antifolate resistance	Human Diseases	Drug resistance: Antineoplastic	23	30	0.575568	1	ENSG00000125538(IL1B),ENSG00000125257(ABCC4),ENSG00000178700(DHFR2),ENSG00000159131(GART),ENSG00000108839(ALOX12),ENSG00000103222(ABCC1),ENSG00000269335(IKBKG),ENSG00000136244(IL6),ENSG00000176974(SHMT1),ENSG00000228716(DHFR),ENSG00000136877(FPGS),ENSG00000114770(ABCC5),ENSG00000104365(IKBKB),ENSG00000182199(SHMT2),ENSG00000165457(FOLR2),ENSG00000118777(ABCG2),ENSG00000232810(TNF),ENSG00000023839…	http://www.kegg.jp/kegg-bin/show_pathway?map01523/K13649%09%23FFFFFF,red/K04519%09%23FFFFFF,red/K05405%09%23FFFFFF,red/K00458%09%23FFFFFF,red/K05666%09%23FFFFFF,red/K02580%09%23FFFFFF,red/K05681%09%23FFFFFF,red/K00600%09%23FFFFFF,red/K05673%09%23FFFFFF,red/K01930%09%23FFFFFF,red/K05665%09%23FFFFFF,red/K03156%09%23FFFFFF,red/K07209%09%23FFFFFF,red/K05667%09%23FFFFFF,red/K04467%09%23FFFFFF,red/K072…
hsa03020	RNA polymerase	Genetic Information Processing	Transcription	23	30	0.575568	1	ENSG00000105258(POLR2I),ENSG00000148606(POLR3A),ENSG00000171453(POLR1C),ENSG00000186184(POLR1D),ENSG00000132664(POLR3F),ENSG00000161980(POLR3K),ENSG00000121851(POLR3GL),ENSG00000058600(POLR3E),ENSG00000163882(POLR2H),ENSG00000047315(POLR2B),ENSG00000168255(POLR2J3),ENSG00000102978(POLR2C),ENSG00000144231(POLR2D),ENSG00000125630(POLR1B),ENSG00000013503(POLR3B),ENSG00000168495(POLR3D),ENSG000001476…	http://www.kegg.jp/kegg-bin/show_pathway?map03020/K03026%09%23FFFFFF,red/K03005%09%23FFFFFF,red/K03025%09%23FFFFFF,red/K03010%09%23FFFFFF,red/K03011%09%23FFFFFF,red/K03018%09%23FFFFFF,red/K03019%09%23FFFFFF,red/K03017%09%23FFFFFF,red/K03023%09%23FFFFFF,red/K03012%09%23FFFFFF,red/K03007%09%23FFFFFF,red/K03027%09%23FFFFFF,red/K03008%09%23FFFFFF,red/K03009%09%23FFFFFF,red/K03002%09%23FFFFFF,red/K030…
hsa00040	Pentose and glucuronate interconversions	Metabolism	Carbohydrate metabolism	26	34	0.578527	1	ENSG00000156096(UGT2B4),ENSG00000241635(UGT1A1),ENSG00000167165(UGT1A6),ENSG00000169919(GUSB),ENSG00000135226(UGT2B28),ENSG00000198074(AKR1B10),ENSG00000241119(UGT1A9),ENSG00000242515(UGT1A10),ENSG00000197713(RPE),ENSG00000288702(UGT1A3),ENSG00000109181(UGT2B10),ENSG00000171234(UGT2B7),ENSG00000213759(UGT2B11),ENSG00000165475(CRYL1),ENSG00000135220(UGT2A3),ENSG00000244122(UGT1A7),ENSG00000244474(…	http://www.kegg.jp/kegg-bin/show_pathway?map00040/K00008%09%23FFFFFF,red/K01195%09%23FFFFFF,red/K00011%09%23FFFFFF,red/K00699%09%23FFFFFF,red/K00854%09%23FFFFFF,red/K01783%09%23FFFFFF,red/K13247%09%23FFFFFF,red/K14756%09%23FFFFFF,red/K00963%09%23FFFFFF,red/
hsa00071	Fatty acid degradation	Metabolism	Lipid metabolism	32	42	0.584225	1	ENSG00000137124(ALDH1B1),ENSG00000122971(ACADS),ENSG00000127884(ECHS1),ENSG00000138029(HADHB),ENSG00000157184(CPT2),ENSG00000138796(HADH),ENSG00000196177(ACADSB),ENSG00000084754(HADHA),ENSG00000205560(CPT1B),ENSG00000161533(ACOX1),ENSG00000196344(ADH7),ENSG00000075239(ACAT1),ENSG00000248144(ADH1C),ENSG00000197894(ADH5),ENSG00000103740(ACSBG1),ENSG00000196616(ADH1B),ENSG00000198099(ADH4),ENSG00000…	http://www.kegg.jp/kegg-bin/show_pathway?map00071/K19523%09%23FFFFFF,red/K01897%09%23FFFFFF,red/K09478%09%23FFFFFF,red/K15013%09%23FFFFFF,red/K07511%09%23FFFFFF,red/K07509%09%23FFFFFF,red/K09479%09%23FFFFFF,red/K00255%09%23FFFFFF,red/K00626%09%23FFFFFF,red/K00149%09%23FFFFFF,red/K00128%09%23FFFFFF,red/K00248%09%23FFFFFF,red/K13951%09%23FFFFFF,red/K13980%09%23FFFFFF,red/K00022%09%23FFFFFF,red/K075…
hsa04080	Neuroactive ligand-receptor interaction	Environmental Information Processing	Signaling molecules and interaction	229	302	0.591372	1	ENSG00000116329(OPRD1),ENSG00000213903(LTB4R),ENSG00000180914(OXTR),ENSG00000171631(P2RY6),ENSG00000113749(HRH2),ENSG00000114812(VIPR1),ENSG00000109738(GLRB),ENSG00000083454(P2RX5),ENSG00000124493(GRM4),ENSG00000197405(C5AR1),ENSG00000078589(P2RY10),ENSG00000168229(PTGDR),ENSG00000108556(CHRNE),ENSG00000149403(GRIK4),ENSG00000178473(UCN3),ENSG00000125384(PTGER2),ENSG00000125510(OPRL1),ENSG0000019…	http://www.kegg.jp/kegg-bin/show_pathway?map04080/K05201%09%23FFFFFF,red/K04162%09%23FFFFFF,red/K05209%09%23FFFFFF,red/K05218%09%23FFFFFF,red/K05198%09%23FFFFFF,red/K04249%09%23FFFFFF,red/K04163%09%23FFFFFF,red/K05239%09%23FFFFFF,red/K05062%09%23FFFFFF,red/K04150%09%23FFFFFF,red/K05185%09%23FFFFFF,red/K04589%09%23FFFFFF,red/K04581%09%23FFFFFF,red/K04223%09%23FFFFFF,red/K04241%09%23FFFFFF,red/K052…
hsa03460	Fanconi anemia pathway	Genetic Information Processing	Replication and repair	41	54	0.592217	1	ENSG00000100726(TELO2),ENSG00000164053(ATRIP),ENSG00000131944(FAAP24),ENSG00000051180(RAD51),ENSG00000187790(FANCM),ENSG00000136492(BRIP1),ENSG00000114315(HES1),ENSG00000221829(FANCG),ENSG00000135945(REV1),ENSG00000198690(FAN1),ENSG00000175279(CENPS),ENSG00000181625(SLX1B),ENSG00000122008(POLK),ENSG00000175643(RMI2),ENSG00000122512(PMS2),ENSG00000139618(BRCA2),ENSG00000132383(RPA1),ENSG0000011474…	http://www.kegg.jp/kegg-bin/show_pathway?map03460/K11137%09%23FFFFFF,red/K15078%09%23FFFFFF,red/K15360%09%23FFFFFF,red/K10848%09%23FFFFFF,red/K07466%09%23FFFFFF,red/K10893%09%23FFFFFF,red/K08775%09%23FFFFFF,red/K10896%09%23FFFFFF,red/K10882%09%23FFFFFF,red/K04482%09%23FFFFFF,red/K15363%09%23FFFFFF,red/K10484%09%23FFFFFF,red/K10858%09%23FFFFFF,red/K15361%09%23FFFFFF,red/K03165%09%23FFFFFF,red/K108…
hsa05162	Measles	Human Diseases	Infectious diseases: Viral	100	132	0.594145	1	ENSG00000121858(TNFSF10),ENSG00000105327(BBC3),ENSG00000110092(CCND1),ENSG00000186803(IFNA10),ENSG00000160654(CD3G),ENSG00000175104(TRAF6),ENSG00000026103(FAS),ENSG00000115415(STAT1),ENSG00000115325(DOK1),ENSG00000090659(CD209),ENSG00000135341(MAP3K7),ENSG00000168610(STAT3),ENSG00000027697(IFNGR1),ENSG00000111335(OAS2),ENSG00000136244(IL6),ENSG00000126561(STAT5A),ENSG00000183918(SH2D1A),ENSG00000…	http://www.kegg.jp/kegg-bin/show_pathway?map05162/K02091%09%23FFFFFF,red/K11221%09%23FFFFFF,red/K07899%09%23FFFFFF,red/K04467%09%23FFFFFF,red/K12646%09%23FFFFFF,red/K04721%09%23FFFFFF,red/K10159%09%23FFFFFF,red/K04687%09%23FFFFFF,red/K05425%09%23FFFFFF,red/K12968%09%23FFFFFF,red/K11223%09%23FFFFFF,red/K05404%09%23FFFFFF,red/K04390%09%23FFFFFF,red/K11220%09%23FFFFFF,red/K04722%09%23FFFFFF,red/K032…
hsa04721	Synaptic vesicle cycle	Organismal Systems	Nervous system	47	62	0.597207	1	ENSG00000006125(AP2B1),ENSG00000136888(ATP6V1G1),ENSG00000122705(CLTA),ENSG00000036565(SLC18A1),ENSG00000185883(ATP6V0C),ENSG00000101438(SLC32A1),ENSG00000131100(ATP6V1E1),ENSG00000136854(STXBP1),ENSG00000113732(ATP6V0E1),ENSG00000104888(SLC17A7),ENSG00000106976(DNM1),ENSG00000099365(STX1B),ENSG00000137766(UNC13C),ENSG00000166900(STX3),ENSG00000185344(ATP6V0A2),ENSG00000165646(SLC18A2),ENSG000001…	http://www.kegg.jp/kegg-bin/show_pathway?map04721/K15293%09%23FFFFFF,red/K15294%09%23FFFFFF,red/K02145%09%23FFFFFF,red/K12302%09%23FFFFFF,red/K07882%09%23FFFFFF,red/K18211%09%23FFFFFF,red/K11826%09%23FFFFFF,red/K04644%09%23FFFFFF,red/K15292%09%23FFFFFF,red/K11825%09%23FFFFFF,red/K02152%09%23FFFFFF,red/K02153%09%23FFFFFF,red/K06027%09%23FFFFFF,red/K08486%09%23FFFFFF,red/K02154%09%23FFFFFF,red/K021…
hsa04623	Cytosolic DNA-sensing pathway	Organismal Systems	Immune system	47	62	0.597207	1	ENSG00000186141(POLR3C),ENSG00000228083(IFNA14),ENSG00000163568(AIM2),ENSG00000177700(POLR2L),ENSG00000263528(IKBKE),ENSG00000113356(POLR3G),ENSG00000147669(POLR2K),ENSG00000109320(NFKB1),ENSG00000013503(POLR3B),ENSG00000168495(POLR3D),ENSG00000275302(CCL4),ENSG00000120235(IFNA6),ENSG00000120242(IFNA8),ENSG00000125538(IL1B),ENSG00000147885(IFNA16),ENSG00000269335(IKBKG),ENSG00000137080(IFNA21),EN…	http://www.kegg.jp/kegg-bin/show_pathway?map04623/K12499%09%23FFFFFF,red/K05482%09%23FFFFFF,red/K04734%09%23FFFFFF,red/K03009%09%23FFFFFF,red/K03020%09%23FFFFFF,red/K14721%09%23FFFFFF,red/K04467%09%23FFFFFF,red/K03007%09%23FFFFFF,red/K12966%09%23FFFFFF,red/K02861%09%23FFFFFF,red/K07211%09%23FFFFFF,red/K03027%09%23FFFFFF,red/K04519%09%23FFFFFF,red/K12648%09%23FFFFFF,red/K03018%09%23FFFFFF,red/K030…
hsa04213	Longevity regulating pathway - multiple species	Organismal Systems	Aging	47	62	0.597207	1	ENSG00000072062(PRKACA),ENSG00000141564(RPTOR),ENSG00000108443(RPS6KB1),ENSG00000133703(KRAS),ENSG00000126803(HSPA2),ENSG00000174775(HRAS),ENSG00000142875(PRKACB),ENSG00000121281(ADCY7),ENSG00000213281(NRAS),ENSG00000174233(ADCY6),ENSG00000138031(ADCY3),ENSG00000169047(IRS1),ENSG00000116478(HDAC1),ENSG00000057663(ATG5),ENSG00000173110(HSPA6),ENSG00000204390(HSPA1L),ENSG00000132356(PRKAA1),ENSG000…	http://www.kegg.jp/kegg-bin/show_pathway?map04213/K07203%09%23FFFFFF,red/K07828%09%23FFFFFF,red/K08035%09%23FFFFFF,red/K08044%09%23FFFFFF,red/K04688%09%23FFFFFF,red/K07187%09%23FFFFFF,red/K08049%09%23FFFFFF,red/K08042%09%23FFFFFF,red/K08043%09%23FFFFFF,red/K04345%09%23FFFFFF,red/K03283%09%23FFFFFF,red/K06067%09%23FFFFFF,red/K08048%09%23FFFFFF,red/K00922%09%23FFFFFF,red/K07204%09%23FFFFFF,red/K072…
hsa04512	ECM-receptor interaction	Environmental Information Processing	Signaling molecules and interaction	62	82	0.608697	1	ENSG00000164692(COL1A2),ENSG00000135218(CD36),ENSG00000159164(SV2A),ENSG00000115414(FN1),ENSG00000203618(GP1BB),ENSG00000092758(COL9A3),ENSG00000164171(ITGA2),ENSG00000053747(LAMA3),ENSG00000169231(THBS3),ENSG00000169031(COL4A3),ENSG00000108821(COL1A1),ENSG00000077943(ITGA8),ENSG00000259207(ITGB3),ENSG00000161638(ITGA5),ENSG00000188153(COL4A5),ENSG00000206384(COL6A6),ENSG00000144668(ITGA9),ENSG00…	http://www.kegg.jp/kegg-bin/show_pathway?map04512/K06262%09%23FFFFFF,red/K06264%09%23FFFFFF,red/K06487%09%23FFFFFF,red/K06261%09%23FFFFFF,red/K06586%09%23FFFFFF,red/K06256%09%23FFFFFF,red/K06240%09%23FFFFFF,red/K06590%09%23FFFFFF,red/K05635%09%23FFFFFF,red/K06265%09%23FFFFFF,red/K06243%09%23FFFFFF,red/K06591%09%23FFFFFF,red/K06249%09%23FFFFFF,red/K06241%09%23FFFFFF,red/K08131%09%23FFFFFF,red/K064…
hsa04658	Th1 and Th2 cell differentiation	Organismal Systems	Immune system	68	90	0.61296	1	ENSG00000107485(GATA3),ENSG00000100906(NFKBIA),ENSG00000198851(CD3E),ENSG00000196735(HLA-DQA1),ENSG00000113302(IL12B),ENSG00000104365(IKBKB),ENSG00000113525(IL5),ENSG00000126561(STAT5A),ENSG00000168214(RBPJ),ENSG00000188386(PPP3R2),ENSG00000105397(TYK2),ENSG00000073861(TBX21),ENSG00000074181(NOTCH3),ENSG00000237541(HLA-DQA2),ENSG00000115415(STAT1),ENSG00000124232(RBPJL),ENSG00000146232(NFKBIE),EN…	http://www.kegg.jp/kegg-bin/show_pathway?map04658/K06451%09%23FFFFFF,red/K10166%09%23FFFFFF,red/K05425%09%23FFFFFF,red/K04448%09%23FFFFFF,red/K06061%09%23FFFFFF,red/K09035%09%23FFFFFF,red/K04447%09%23FFFFFF,red/K21635%09%23FFFFFF,red/K06453%09%23FFFFFF,red/K04467%09%23FFFFFF,red/K05133%09%23FFFFFF,red/K05856%09%23FFFFFF,red/K02599%09%23FFFFFF,red/K07362%09%23FFFFFF,red/K05429%09%23FFFFFF,red/K060…
hsa00450	Selenocompound metabolism	Metabolism	Metabolism of other amino acids	13	17	0.619624	1	ENSG00000179918(SEPHS2),ENSG00000184470(TXNRD2),ENSG00000116761(CTH),ENSG00000132330(SCLY),ENSG00000197763(TXNRD3),ENSG00000198682(PAPSS2),ENSG00000247626(MARS2),ENSG00000086475(SEPHS1),ENSG00000198431(TXNRD1),ENSG00000138801(PAPSS1),ENSG00000241644(INMT),ENSG00000137944(KYAT3),ENSG00000116984(MTR)	http://www.kegg.jp/kegg-bin/show_pathway?map00450/K00816%09%23FFFFFF,red/K13811%09%23FFFFFF,red/K01763%09%23FFFFFF,red/K00548%09%23FFFFFF,red/K01758%09%23FFFFFF,red/K22182%09%23FFFFFF,red/K01008%09%23FFFFFF,red/K01874%09%23FFFFFF,red/K00562%09%23FFFFFF,red/
hsa00360	Phenylalanine metabolism	Metabolism	Amino acid metabolism	13	17	0.619624	1	ENSG00000149124(GLYAT),ENSG00000120053(GOT1),ENSG00000158104(HPD),ENSG00000131480(AOC2),ENSG00000189221(MAOA),ENSG00000006534(ALDH3B1),ENSG00000240972(MIF),ENSG00000132437(DDC),ENSG00000125166(GOT2),ENSG00000104951(IL4I1),ENSG00000069535(MAOB),ENSG00000131471(AOC3),ENSG00000198650(TAT)	http://www.kegg.jp/kegg-bin/show_pathway?map00360/K00457%09%23FFFFFF,red/K00274%09%23FFFFFF,red/K00815%09%23FFFFFF,red/K14455%09%23FFFFFF,red/K00628%09%23FFFFFF,red/K14454%09%23FFFFFF,red/K03334%09%23FFFFFF,red/K00276%09%23FFFFFF,red/K07253%09%23FFFFFF,red/K01593%09%23FFFFFF,red/K00129%09%23FFFFFF,red/
hsa05014	Amyotrophic lateral sclerosis (ALS)	Human Diseases	Neurodegenerative diseases	37	49	0.620786	1	ENSG00000107758(PPP3CB),ENSG00000112062(MAPK14),ENSG00000142168(SOD1),ENSG00000110436(SLC1A2),ENSG00000273079(GRIN2B),ENSG00000197442(MAP3K5),ENSG00000183454(GRIN2A),ENSG00000028137(TNFRSF1B),ENSG00000277586(NEFL),ENSG00000136986(DERL1),ENSG00000120251(GRIA2),ENSG00000121691(CAT),ENSG00000108984(MAP2K6),ENSG00000104722(NEFM),ENSG00000130204(TOMM40),ENSG00000204209(DAXX),ENSG00000188386(PPP3R2),EN…	http://www.kegg.jp/kegg-bin/show_pathway?map05014/K11519%09%23FFFFFF,red/K05209%09%23FFFFFF,red/K05141%09%23FFFFFF,red/K04348%09%23FFFFFF,red/K04569%09%23FFFFFF,red/K04572%09%23FFFFFF,red/K05197%09%23FFFFFF,red/K04570%09%23FFFFFF,red/K04565%09%23FFFFFF,red/K03156%09%23FFFFFF,red/K06268%09%23FFFFFF,red/K05198%09%23FFFFFF,red/K04573%09%23FFFFFF,red/K07887%09%23FFFFFF,red/K04399%09%23FFFFFF,red/K044…
hsa03450	Non-homologous end-joining	Genetic Information Processing	Replication and repair	10	13	0.624354	1	ENSG00000107447(DNTT),ENSG00000122678(POLM),ENSG00000020922(MRE11),ENSG00000166169(POLL),ENSG00000187736(NHEJ1),ENSG00000174405(LIG4),ENSG00000168496(FEN1),ENSG00000152422(XRCC4),ENSG00000079246(XRCC5),ENSG00000152457(DCLRE1C)	http://www.kegg.jp/kegg-bin/show_pathway?map03450/K00977%09%23FFFFFF,red/K10886%09%23FFFFFF,red/K10885%09%23FFFFFF,red/K04799%09%23FFFFFF,red/K03513%09%23FFFFFF,red/K10865%09%23FFFFFF,red/K03512%09%23FFFFFF,red/K10777%09%23FFFFFF,red/K10887%09%23FFFFFF,red/K10980%09%23FFFFFF,red/
hsa04728	Dopaminergic synapse	Organismal Systems	Nervous system	98	130	0.632121	1	ENSG00000105568(PPP2R1A),ENSG00000170345(FOS),ENSG00000050748(MAPK9),ENSG00000167283(ATP5MG),ENSG00000172380(GNG12),ENSG00000137841(PLCB2),ENSG00000126583(PRKCG),ENSG00000134852(CLOCK),ENSG00000072062(PRKACA),ENSG00000273079(GRIN2B),ENSG00000036565(SLC18A1),ENSG00000131771(PPP1R1B),ENSG00000069696(DRD4),ENSG00000125675(GRIA3),ENSG00000144285(SCN1A),ENSG00000143578(CREB3L4),ENSG00000151067(CACNA1C…	http://www.kegg.jp/kegg-bin/show_pathway?map04728/K05197%09%23FFFFFF,red/K04541%09%23FFFFFF,red/K04441%09%23FFFFFF,red/K04348%09%23FFFFFF,red/K10396%09%23FFFFFF,red/K15494%09%23FFFFFF,red/K05858%09%23FFFFFF,red/K07825%09%23FFFFFF,red/K11584%09%23FFFFFF,red/K05209%09%23FFFFFF,red/K04634%09%23FFFFFF,red/K04833%09%23FFFFFF,red/K09047%09%23FFFFFF,red/K04960%09%23FFFFFF,red/K00545%09%23FFFFFF,red/K045…
hsa04666	Fc gamma R-mediated phagocytosis	Organismal Systems	Immune system	61	81	0.632694	1	ENSG00000277443(MARCKS),ENSG00000241553(ARPC4),ENSG00000186111(PIP5K1C),ENSG00000130429(ARPC1B),ENSG00000106683(LIMK1),ENSG00000111229(ARPC3),ENSG00000132970(WASF3),ENSG00000168918(INPP5D),ENSG00000182541(LIMK2),ENSG00000108443(RPS6KB1),ENSG00000158517(NCF1),ENSG00000134215(VAV3),ENSG00000165025(SYK),ENSG00000175130(MARCKSL1),ENSG00000112290(WASF1),ENSG00000075651(PLD1),ENSG00000067113(PLPP1),ENS…	http://www.kegg.jp/kegg-bin/show_pathway?map04666/K03084%09%23FFFFFF,red/K19662%09%23FFFFFF,red/K07362%09%23FFFFFF,red/K15909%09%23FFFFFF,red/K06274%09%23FFFFFF,red/K04393%09%23FFFFFF,red/K12488%09%23FFFFFF,red/K12367%09%23FFFFFF,red/K04688%09%23FFFFFF,red/K08091%09%23FFFFFF,red/K12560%09%23FFFFFF,red/K05768%09%23FFFFFF,red/K08011%09%23FFFFFF,red/K12561%09%23FFFFFF,red/K06472%09%23FFFFFF,red/K125…
hsa00471	D-Glutamine and D-glutamate metabolism	Metabolism	Metabolism of other amino acids	4	5	0.658042	1	ENSG00000135423(GLS2),ENSG00000133943(DGLUCY),ENSG00000182890(GLUD2),ENSG00000148672(GLUD1)	http://www.kegg.jp/kegg-bin/show_pathway?map00471/K00261%09%23FFFFFF,red/K01425%09%23FFFFFF,red/K22210%09%23FFFFFF,red/
hsa00524	Neomycin, kanamycin and gentamicin biosynthesis	Metabolism	Biosynthesis of other secondary metabolites	4	5	0.658042	1	ENSG00000156515(HK1),ENSG00000160883(HK3),ENSG00000159399(HK2),ENSG00000106633(GCK)	http://www.kegg.jp/kegg-bin/show_pathway?map00524/K12407%09%23FFFFFF,red/K00844%09%23FFFFFF,red/
hsa04142	Lysosome	Cellular Processes	Transport and catabolism	90	120	0.667012	1	ENSG00000100280(AP1B1),ENSG00000169919(GUSB),ENSG00000185344(ATP6V0A2),ENSG00000109861(CTSC),ENSG00000003056(M6PR),ENSG00000040531(CTNS),ENSG00000102805(CLN5),ENSG00000038002(AGA),ENSG00000135677(GNS),ENSG00000166340(TPP1),ENSG00000164733(CTSB),ENSG00000103066(PLA2G15),ENSG00000185896(LAMP1),ENSG00000109323(MANBA),ENSG00000103723(AP3B2),ENSG00000164073(MFSD8),ENSG00000141337(ARSG),ENSG00000107798…	http://www.kegg.jp/kegg-bin/show_pathway?map04142/K12387%09%23FFFFFF,red/K01373%09%23FFFFFF,red/K01052%09%23FFFFFF,red/K03661%09%23FFFFFF,red/K12301%09%23FFFFFF,red/K01279%09%23FFFFFF,red/K12393%09%23FFFFFF,red/K01074%09%23FFFFFF,red/K12373%09%23FFFFFF,red/K01136%09%23FFFFFF,red/K04646%09%23FFFFFF,red/K13289%09%23FFFFFF,red/K01204%09%23FFFFFF,red/K12391%09%23FFFFFF,red/K12382%09%23FFFFFF,red/K123…
hsa04152	AMPK signaling pathway	Environmental Information Processing	Signal transduction	90	120	0.667012	1	ENSG00000198793(MTOR),ENSG00000145284(SCD5),ENSG00000157613(CREB3L1),ENSG00000131482(G6PC1),ENSG00000118260(CREB1),ENSG00000103150(MLYCD),ENSG00000205560(CPT1B),ENSG00000084733(RAB10),ENSG00000079435(LIPE),ENSG00000096717(SIRT1),ENSG00000152556(PFKM),ENSG00000181092(ADIPOQ),ENSG00000135932(CAB39),ENSG00000171608(PIK3CD),ENSG00000159346(ADIPOR1),ENSG00000140443(IGF1R),ENSG00000162409(PRKAA2),ENSG0…	http://www.kegg.jp/kegg-bin/show_pathway?map04152/K09048%09%23FFFFFF,red/K19523%09%23FFFFFF,red/K07901%09%23FFFFFF,red/K07198%09%23FFFFFF,red/K00850%09%23FFFFFF,red/K07203%09%23FFFFFF,red/K05087%09%23FFFFFF,red/K07188%09%23FFFFFF,red/K00507%09%23FFFFFF,red/K07297%09%23FFFFFF,red/K07206%09%23FFFFFF,red/K06627%09%23FFFFFF,red/K07199%09%23FFFFFF,red/K07292%09%23FFFFFF,red/K04135%09%23FFFFFF,red/K078…
hsa04380	Osteoclast differentiation	Organismal Systems	Development	93	124	0.668143	1	ENSG00000118260(CREB1),ENSG00000142166(IFNAR1),ENSG00000184371(CSF1),ENSG00000185338(SOCS1),ENSG00000171223(JUNB),ENSG00000092969(TGFB2),ENSG00000095585(BLNK),ENSG00000111537(IFNG),ENSG00000232810(TNF),ENSG00000107643(MAPK8),ENSG00000135605(TEC),ENSG00000112062(MAPK14),ENSG00000067182(TNFRSF1A),ENSG00000106799(TGFBR1),ENSG00000182393(IFNL1),ENSG00000089012(SIRPG),ENSG00000010671(BTK),ENSG00000107…	http://www.kegg.jp/kegg-bin/show_pathway?map04380/K04383%09%23FFFFFF,red/K04431%09%23FFFFFF,red/K04674%09%23FFFFFF,red/K07361%09%23FFFFFF,red/K14377%09%23FFFFFF,red/K08091%09%23FFFFFF,red/K13375%09%23FFFFFF,red/K04386%09%23FFFFFF,red/K05131%09%23FFFFFF,red/K06463%09%23FFFFFF,red/K05132%09%23FFFFFF,red/K07209%09%23FFFFFF,red/K04467%09%23FFFFFF,red/K04440%09%23FFFFFF,red/K06268%09%23FFFFFF,red/K031…
hsa04720	Long-term potentiation	Organismal Systems	Nervous system	50	67	0.679278	1	ENSG00000116473(RAP1A),ENSG00000078061(ARAF),ENSG00000100393(EP300),ENSG00000184347(SLIT3),ENSG00000188386(PPP3R2),ENSG00000150995(ITPR1),ENSG00000178372(CALML5),ENSG00000165059(PRKACG),ENSG00000178363(CALML3),ENSG00000182621(PLCB1),ENSG00000126934(MAP2K2),ENSG00000177189(RPS6KA3),ENSG00000213639(PPP1CB),ENSG00000155897(ADCY8),ENSG00000149782(PLCB3),ENSG00000169032(MAP2K1),ENSG00000096433(ITPR3),…	http://www.kegg.jp/kegg-bin/show_pathway?map04720/K05858%09%23FFFFFF,red/K08014%09%23FFFFFF,red/K02183%09%23FFFFFF,red/K02833%09%23FFFFFF,red/K08845%09%23FFFFFF,red/K04960%09%23FFFFFF,red/K05210%09%23FFFFFF,red/K04958%09%23FFFFFF,red/K19662%09%23FFFFFF,red/K04348%09%23FFFFFF,red/K04368%09%23FFFFFF,red/K04634%09%23FFFFFF,red/K04345%09%23FFFFFF,red/K04365%09%23FFFFFF,red/K07836%09%23FFFFFF,red/K052…
hsa00330	Arginine and proline metabolism	Metabolism	Amino acid metabolism	38	51	0.680959	1	ENSG00000104524(PYCR3),ENSG00000171766(GATM),ENSG00000142920(AZIN2),ENSG00000102172(SMS),ENSG00000241935(HOGA1),ENSG00000081181(ARG2),ENSG00000125166(GOT2),ENSG00000189221(MAOA),ENSG00000150656(CNDP1),ENSG00000137124(ALDH1B1),ENSG00000166165(CKB),ENSG00000149380(P4HA3),ENSG00000122884(P4HA1),ENSG00000164867(NOS3),ENSG00000072682(P4HA2),ENSG00000002549(LAP3),ENSG00000133313(CNDP2),ENSG00000130066(…	http://www.kegg.jp/kegg-bin/show_pathway?map00330/K00286%09%23FFFFFF,red/K00933%09%23FFFFFF,red/K00802%09%23FFFFFF,red/K01611%09%23FFFFFF,red/K11394%09%23FFFFFF,red/K01476%09%23FFFFFF,red/K01480%09%23FFFFFF,red/K00149%09%23FFFFFF,red/K00613%09%23FFFFFF,red/K00797%09%23FFFFFF,red/K00657%09%23FFFFFF,red/K01583%09%23FFFFFF,red/K11142%09%23FFFFFF,red/K00819%09%23FFFFFF,red/K13242%09%23FFFFFF,red/K144…
hsa04925	Aldosterone synthesis and secretion	Organismal Systems	Endocrine system	71	95	0.681606	1	ENSG00000150995(ITPR1),ENSG00000163399(ATP1A1),ENSG00000101892(ATP1B4),ENSG00000102001(CACNA1F),ENSG00000171303(KCNK3),ENSG00000213676(ATF6B),ENSG00000115825(PRKD3),ENSG00000157087(ATP2B2),ENSG00000115966(ATF2),ENSG00000182621(PLCB1),ENSG00000100346(CACNA1I),ENSG00000178363(CALML3),ENSG00000165059(PRKACG),ENSG00000183049(CAMK1D),ENSG00000069849(ATP1B3),ENSG00000178372(CALML5),ENSG00000120457(KCNJ…	http://www.kegg.jp/kegg-bin/show_pathway?map04925/K18050%09%23FFFFFF,red/K04854%09%23FFFFFF,red/K04515%09%23FFFFFF,red/K00513%09%23FFFFFF,red/K05850%09%23FFFFFF,red/K08044%09%23FFFFFF,red/K09049%09%23FFFFFF,red/K04850%09%23FFFFFF,red/K04166%09%23FFFFFF,red/K04958%09%23FFFFFF,red/K01539%09%23FFFFFF,red/K16931%09%23FFFFFF,red/K04450%09%23FFFFFF,red/K08049%09%23FFFFFF,red/K08794%09%23FFFFFF,red/K080…
hsa00260	Glycine, serine and threonine metabolism	Metabolism	Amino acid metabolism	29	39	0.685572	1	ENSG00000160200(CBS),ENSG00000145692(BHMT),ENSG00000178445(GLDC),ENSG00000171766(GATM),ENSG00000135094(SDS),ENSG00000132837(DMGDH),ENSG00000226784(PGAM4),ENSG00000124713(GNMT),ENSG00000140905(GCSH),ENSG00000167720(SRR),ENSG00000131471(AOC3),ENSG00000069535(MAOB),ENSG00000172482(AGXT),ENSG00000016391(CHDH),ENSG00000189221(MAOA),ENSG00000146733(PSPH),ENSG00000116761(CTH),ENSG00000179761(PIPOX),ENSG…	http://www.kegg.jp/kegg-bin/show_pathway?map00260/K00639%09%23FFFFFF,red/K00613%09%23FFFFFF,red/K00831%09%23FFFFFF,red/K02437%09%23FFFFFF,red/K00276%09%23FFFFFF,red/K00827%09%23FFFFFF,red/K01758%09%23FFFFFF,red/K12235%09%23FFFFFF,red/K00382%09%23FFFFFF,red/K00600%09%23FFFFFF,red/K01837%09%23FFFFFF,red/K00306%09%23FFFFFF,red/K00605%09%23FFFFFF,red/K01834%09%23FFFFFF,red/K00314%09%23FFFFFF,red/K005…
hsa00230	Purine metabolism	Metabolism	Nucleotide metabolism	95	127	0.687437	1	ENSG00000171848(RRM2),ENSG00000103024(NME3),ENSG00000067225(PKM),ENSG00000174233(ADCY6),ENSG00000154269(ENPP3),ENSG00000128050(PAICS),ENSG00000138185(ENTPD1),ENSG00000113231(PDE8B),ENSG00000162433(AK4),ENSG00000196839(ADA),ENSG00000143199(ADCY10),ENSG00000156110(ADK),ENSG00000147853(AK3),ENSG00000165609(NUDT5),ENSG00000178035(IMPDH2),ENSG00000133805(AMPD3),ENSG00000143627(PKLR),ENSG00000113448(PD…	http://www.kegg.jp/kegg-bin/show_pathway?map00230/K10808%09%23FFFFFF,red/K08047%09%23FFFFFF,red/K08044%09%23FFFFFF,red/K01488%09%23FFFFFF,red/K13757%09%23FFFFFF,red/K19572%09%23FFFFFF,red/K12320%09%23FFFFFF,red/K18532%09%23FFFFFF,red/K13293%09%23FFFFFF,red/K01511%09%23FFFFFF,red/K13755%09%23FFFFFF,red/K18437%09%23FFFFFF,red/K12305%09%23FFFFFF,red/K00088%09%23FFFFFF,red/K01490%09%23FFFFFF,red/K069…
hsa05165	Human papillomavirus infection	Human Diseases	Infectious diseases: Viral	249	331	0.688826	1	ENSG00000168214(RBPJ),ENSG00000150093(ITGB1),ENSG00000150907(FOXO1),ENSG00000135547(HEY2),ENSG00000100393(EP300),ENSG00000134982(APC),ENSG00000105397(TYK2),ENSG00000089159(PXN),ENSG00000105810(CDK6),ENSG00000066027(PPP2R5A),ENSG00000114062(UBE3A),ENSG00000111186(WNT5B),ENSG00000174804(FZD4),ENSG00000186340(THBS2),ENSG00000155097(ATP6V1C1),ENSG00000234745(HLA-B),ENSG00000070831(CDC42),ENSG00000112…	http://www.kegg.jp/kegg-bin/show_pathway?map05165/K06247%09%23FFFFFF,red/K02375%09%23FFFFFF,red/K04261%09%23FFFFFF,red/K06241%09%23FFFFFF,red/K06053%09%23FFFFFF,red/K04345%09%23FFFFFF,red/K07206%09%23FFFFFF,red/K11315%09%23FFFFFF,red/K01110%09%23FFFFFF,red/K02842%09%23FFFFFF,red/K04490%09%23FFFFFF,red/K06586%09%23FFFFFF,red/K11584%09%23FFFFFF,red/K04505%09%23FFFFFF,red/K02432%09%23FFFFFF,red/K043…
hsa04371	Apelin signaling pathway	Environmental Information Processing	Signal transduction	101	135	0.689122	1	ENSG00000158186(MRAS),ENSG00000140795(MYLK3),ENSG00000106799(TGFBR1),ENSG00000213281(NRAS),ENSG00000174233(ADCY6),ENSG00000127928(GNGT1),ENSG00000118785(SPP1),ENSG00000138031(ADCY3),ENSG00000127528(KLF2),ENSG00000171388(APLN),ENSG00000137154(RPS6),ENSG00000072062(PRKACA),ENSG00000108443(RPS6KB1),ENSG00000164867(NOS3),ENSG00000120063(GNA13),ENSG00000090020(SLC9A1),ENSG00000100678(SLC8A3),ENSG00000…	http://www.kegg.jp/kegg-bin/show_pathway?map04371/K08768%09%23FFFFFF,red/K03982%09%23FFFFFF,red/K04545%09%23FFFFFF,red/K00907%09%23FFFFFF,red/K08046%09%23FFFFFF,red/K08769%09%23FFFFFF,red/K04503%09%23FFFFFF,red/K05869%09%23FFFFFF,red/K07203%09%23FFFFFF,red/K21289%09%23FFFFFF,red/K09260%09%23FFFFFF,red/K04166%09%23FFFFFF,red/K09262%09%23FFFFFF,red/K12749%09%23FFFFFF,red/K00914%09%23FFFFFF,red/K049…
hsa00410	beta-Alanine metabolism	Metabolism	Metabolism of other amino acids	23	31	0.691834	1	ENSG00000113790(EHHADH),ENSG00000128683(GAD1),ENSG00000111275(ALDH2),ENSG00000131471(AOC3),ENSG00000131480(AOC2),ENSG00000088826(SMOX),ENSG00000143149(ALDH9A1),ENSG00000072210(ALDH3A2),ENSG00000100024(UPB1),ENSG00000188641(DPYD),ENSG00000084754(HADHA),ENSG00000103150(MLYCD),ENSG00000102172(SMS),ENSG00000139631(CSAD),ENSG00000183044(ABAT),ENSG00000006534(ALDH3B1),ENSG00000127884(ECHS1),ENSG0000013…	http://www.kegg.jp/kegg-bin/show_pathway?map00410/K01578%09%23FFFFFF,red/K18966%09%23FFFFFF,red/K00802%09%23FFFFFF,red/K13524%09%23FFFFFF,red/K00129%09%23FFFFFF,red/K08660%09%23FFFFFF,red/K01431%09%23FFFFFF,red/K00149%09%23FFFFFF,red/K00797%09%23FFFFFF,red/K00207%09%23FFFFFF,red/K07515%09%23FFFFFF,red/K01580%09%23FFFFFF,red/K12259%09%23FFFFFF,red/K00276%09%23FFFFFF,red/K05604%09%23FFFFFF,red/K075…
hsa05166	HTLV-I infection	Human Diseases	Infectious diseases: Viral	162	216	0.693764	1	ENSG00000092969(TGFB2),ENSG00000157613(CREB3L1),ENSG00000118260(CREB1),ENSG00000204592(HLA-E),ENSG00000157557(ETS2),ENSG00000005339(CREBBP),ENSG00000198909(MAP3K3),ENSG00000028839(TBPL1),ENSG00000132341(RAN),ENSG00000095015(MAP3K1),ENSG00000123374(CDK2),ENSG00000119699(TGFB3),ENSG00000007968(E2F2),ENSG00000135446(CDK4),ENSG00000107758(PPP3CB),ENSG00000004897(CDC27),ENSG00000213341(CHUK),ENSG00000…	http://www.kegg.jp/kegg-bin/show_pathway?map05166/K11126%09%23FFFFFF,red/K16333%09%23FFFFFF,red/K02089%09%23FFFFFF,red/K17334%09%23FFFFFF,red/K07828%09%23FFFFFF,red/K06627%09%23FFFFFF,red/K05070%09%23FFFFFF,red/K03160%09%23FFFFFF,red/K11224%09%23FFFFFF,red/K04725%09%23FFFFFF,red/K04450%09%23FFFFFF,red/K03159%09%23FFFFFF,red/K15309%09%23FFFFFF,red/K21770%09%23FFFFFF,red/K05862%09%23FFFFFF,red/K150…
hsa05225	Hepatocellular carcinoma	Human Diseases	Cancers: Specific types	122	163	0.69534	1	ENSG00000134982(APC),ENSG00000141646(SMAD4),ENSG00000163513(TGFBR2),ENSG00000105810(CDK6),ENSG00000116044(NFE2L2),ENSG00000111186(WNT5B),ENSG00000174804(FZD4),ENSG00000184009(ACTG1),ENSG00000078061(ARAF),ENSG00000171552(BCL2L1),ENSG00000130222(GADD45G),ENSG00000135925(WNT10A),ENSG00000121879(PIK3CA),ENSG00000101412(E2F1),ENSG00000145675(PIK3R1),ENSG00000105329(TGFB1),ENSG00000180340(FZD2),ENSG000…	http://www.kegg.jp/kegg-bin/show_pathway?map05225/K07828%09%23FFFFFF,red/K02842%09%23FFFFFF,red/K03069%09%23FFFFFF,red/K02085%09%23FFFFFF,red/K13376%09%23FFFFFF,red/K00445%09%23FFFFFF,red/K04688%09%23FFFFFF,red/K13375%09%23FFFFFF,red/K04377%09%23FFFFFF,red/K05460%09%23FFFFFF,red/K19663%09%23FFFFFF,red/K17449%09%23FFFFFF,red/K17447%09%23FFFFFF,red/K01110%09%23FFFFFF,red/K04361%09%23FFFFFF,red/K020…
hsa03060	Protein export	Genetic Information Processing	Folding, sorting and degradation	17	23	0.703133	1	ENSG00000065665(SEC61A2),ENSG00000155463(OXA1L),ENSG00000118363(SPCS2),ENSG00000140612(SEC11A),ENSG00000008952(SEC62),ENSG00000106803(SEC61B),ENSG00000100883(SRP54),ENSG00000184903(IMMP2L),ENSG00000114902(SPCS1),ENSG00000174780(SRP72),ENSG00000144867(SRPRB),ENSG00000148950(IMMP1L),ENSG00000167881(SRP68),ENSG00000058262(SEC61A1),ENSG00000129128(SPCS3),ENSG00000153037(SRP19),ENSG00000143742(SRP9)	http://www.kegg.jp/kegg-bin/show_pathway?map03060/K03105%09%23FFFFFF,red/K13280%09%23FFFFFF,red/K12275%09%23FFFFFF,red/K12946%09%23FFFFFF,red/K03106%09%23FFFFFF,red/K03108%09%23FFFFFF,red/K09648%09%23FFFFFF,red/K12948%09%23FFFFFF,red/K10956%09%23FFFFFF,red/K03107%09%23FFFFFF,red/K09481%09%23FFFFFF,red/K03109%09%23FFFFFF,red/K09647%09%23FFFFFF,red/K12947%09%23FFFFFF,red/K03217%09%23FFFFFF,red/K122…
hsa05223	Non-small cell lung cancer	Human Diseases	Cancers: Specific types	49	66	0.704153	1	ENSG00000116717(GADD45A),ENSG00000168610(STAT3),ENSG00000126934(MAP2K2),ENSG00000204231(RXRB),ENSG00000157764(BRAF),ENSG00000121879(PIK3CA),ENSG00000166501(PRKCB),ENSG00000154229(PRKCA),ENSG00000030110(BAK1),ENSG00000169032(MAP2K1),ENSG00000145675(PIK3R1),ENSG00000171608(PIK3CD),ENSG00000186350(RXRA),ENSG00000124762(CDKN1A),ENSG00000143924(EML4),ENSG00000139687(RB1),ENSG00000174775(HRAS),ENSG0000…	http://www.kegg.jp/kegg-bin/show_pathway?map05223/K04503%09%23FFFFFF,red/K03511%09%23FFFFFF,red/K05859%09%23FFFFFF,red/K06618%09%23FFFFFF,red/K08526%09%23FFFFFF,red/K09408%09%23FFFFFF,red/K04357%09%23FFFFFF,red/K08015%09%23FFFFFF,red/K08524%09%23FFFFFF,red/K02649%09%23FFFFFF,red/K06620%09%23FFFFFF,red/K05083%09%23FFFFFF,red/K19662%09%23FFFFFF,red/K02091%09%23FFFFFF,red/K00922%09%23FFFFFF,red/K051…
hsa05134	Legionellosis	Human Diseases	Infectious diseases: Bacterial	40	54	0.707659	1	ENSG00000150782(IL18),ENSG00000101210(EEF1A2),ENSG00000136244(IL6),ENSG00000144381(HSPD1),ENSG00000100906(NFKBIA),ENSG00000091106(NLRC4),ENSG00000204388(HSPA1B),ENSG00000113302(IL12B),ENSG00000120868(APAF1),ENSG00000265808(SEC22B),ENSG00000169896(ITGAM),ENSG00000136869(TLR4),ENSG00000169429(CXCL8),ENSG00000165806(CASP7),ENSG00000163734(CXCL3),ENSG00000156508(EEF1A1),ENSG00000064012(CASP8),ENSG000…	http://www.kegg.jp/kegg-bin/show_pathway?map05134/K04011%09%23FFFFFF,red/K04397%09%23FFFFFF,red/K12807%09%23FFFFFF,red/K10168%09%23FFFFFF,red/K10159%09%23FFFFFF,red/K07953%09%23FFFFFF,red/K10160%09%23FFFFFF,red/K05482%09%23FFFFFF,red/K04729%09%23FFFFFF,red/K05505%09%23FFFFFF,red/K04077%09%23FFFFFF,red/K08738%09%23FFFFFF,red/K05405%09%23FFFFFF,red/K07937%09%23FFFFFF,red/K05425%09%23FFFFFF,red/K064…
hsa00740	Riboflavin metabolism	Metabolism	Metabolism of cofactors and vitamins	6	8	0.708119	1	ENSG00000154269(ENPP3),ENSG00000135002(RFK),ENSG00000197594(ENPP1),ENSG00000143727(ACP1),ENSG00000134575(ACP2),ENSG00000090013(BLVRB)	http://www.kegg.jp/kegg-bin/show_pathway?map00740/K14394%09%23FFFFFF,red/K00861%09%23FFFFFF,red/K14410%09%23FFFFFF,red/K05901%09%23FFFFFF,red/K01513%09%23FFFFFF,red/
hsa05130	Pathogenic Escherichia coli infection	Human Diseases	Infectious diseases: Bacterial	37	50	0.70948	1	ENSG00000178462(TUBAL3),ENSG00000258947(TUBB3),ENSG00000115053(NCL),ENSG00000196230(TUBB),ENSG00000154229(PRKCA),ENSG00000067900(ROCK1),ENSG00000127824(TUBA4A),ENSG00000167553(TUBA1C),ENSG00000184009(ACTG1),ENSG00000137285(TUBB2B),ENSG00000150093(ITGB1),ENSG00000134318(ROCK2),ENSG00000158092(NCK1),ENSG00000123416(TUBA1B),ENSG00000241685(ARPC1A),ENSG00000070831(CDC42),ENSG00000067560(RHOA),ENSG000…	http://www.kegg.jp/kegg-bin/show_pathway?map05130/K06619%09%23FFFFFF,red/K05756%09%23FFFFFF,red/K02677%09%23FFFFFF,red/K04393%09%23FFFFFF,red/K05755%09%23FFFFFF,red/K07365%09%23FFFFFF,red/K05689%09%23FFFFFF,red/K17388%09%23FFFFFF,red/K06106%09%23FFFFFF,red/K04514%09%23FFFFFF,red/K05757%09%23FFFFFF,red/K05692%09%23FFFFFF,red/K04513%09%23FFFFFF,red/K07374%09%23FFFFFF,red/K08007%09%23FFFFFF,red/K057…
hsa04979	Cholesterol metabolism	Organismal Systems	Digestive system	37	50	0.70948	1	ENSG00000119655(NPC2),ENSG00000163956(LRPAP1),ENSG00000130203(APOE),ENSG00000124164(VAPB),ENSG00000101558(VAPA),ENSG00000213585(VDAC1),ENSG00000138075(ABCG5),ENSG00000021762(OSBPL5),ENSG00000130164(LDLR),ENSG00000166035(LIPC),ENSG00000165029(ABCA1),ENSG00000131748(STARD3),ENSG00000213398(LCAT),ENSG00000165637(VDAC2),ENSG00000123384(LRP1),ENSG00000078668(VDAC3),ENSG00000135218(CD36),ENSG0000005725…	http://www.kegg.jp/kegg-bin/show_pathway?map04979/K16931%09%23FFFFFF,red/K14349%09%23FFFFFF,red/K00489%09%23FFFFFF,red/K00650%09%23FFFFFF,red/K22289%09%23FFFFFF,red/K05770%09%23FFFFFF,red/K01059%09%23FFFFFF,red/K22284%09%23FFFFFF,red/K22283%09%23FFFFFF,red/K15041%09%23FFFFFF,red/K04524%09%23FFFFFF,red/K20464%09%23FFFFFF,red/K14462%09%23FFFFFF,red/K13050%09%23FFFFFF,red/K22290%09%23FFFFFF,red/K096…
hsa05202	Transcriptional misregulation in cancer	Human Diseases	Cancers: Overview	133	178	0.713775	1	ENSG00000138756(BMP2K),ENSG00000152804(HHEX),ENSG00000173801(JUP),ENSG00000186350(RXRA),ENSG00000130382(MLLT1),ENSG00000146674(IGFBP3),ENSG00000140464(PML),ENSG00000126752(SSX1),ENSG00000116717(GADD45A),ENSG00000058091(CDK14),ENSG00000185591(SP1),ENSG00000278828(H3C10),ENSG00000116478(HDAC1),ENSG00000273983(H3C8),ENSG00000118971(CCND2),ENSG00000114013(CD86),ENSG00000163497(FEV),ENSG00000099860(GA…	http://www.kegg.jp/kegg-bin/show_pathway?map05202/K00717%09%23FFFFFF,red/K15604%09%23FFFFFF,red/K15589%09%23FFFFFF,red/K09355%09%23FFFFFF,red/K09105%09%23FFFFFF,red/K04728%09%23FFFFFF,red/K10138%09%23FFFFFF,red/K09340%09%23FFFFFF,red/K17443%09%23FFFFFF,red/K15188%09%23FFFFFF,red/K15184%09%23FFFFFF,red/K03172%09%23FFFFFF,red/K05427%09%23FFFFFF,red/K15379%09%23FFFFFF,red/K06590%09%23FFFFFF,red/K051…
hsa04750	Inflammatory mediator regulation of TRP channels	Organismal Systems	Sensory system	72	97	0.72244	1	ENSG00000198668(CALM1),ENSG00000101333(PLCB4),ENSG00000156052(GNAQ),ENSG00000112062(MAPK14),ENSG00000111199(TRPV4),ENSG00000160014(CALM3),ENSG00000116711(PLA2G4A),ENSG00000196083(IL1RAP),ENSG00000148660(CAMK2G),ENSG00000162104(ADCY9),ENSG00000137841(PLCB2),ENSG00000197943(PLCG2),ENSG00000050748(MAPK9),ENSG00000164742(ADCY1),ENSG00000105647(PIK3R2),ENSG00000126583(PRKCG),ENSG00000147246(HTR2C),ENS…	http://www.kegg.jp/kegg-bin/show_pathway?map04750/K04972%09%23FFFFFF,red/K04386%09%23FFFFFF,red/K18052%09%23FFFFFF,red/K04723%09%23FFFFFF,red/K16342%09%23FFFFFF,red/K04234%09%23FFFFFF,red/K04261%09%23FFFFFF,red/K04519%09%23FFFFFF,red/K08041%09%23FFFFFF,red/K04345%09%23FFFFFF,red/K04432%09%23FFFFFF,red/K05704%09%23FFFFFF,red/K04828%09%23FFFFFF,red/K02183%09%23FFFFFF,red/K08049%09%23FFFFFF,red/K080…
hsa04921	Oxytocin signaling pathway	Organismal Systems	Endocrine system	114	153	0.725194	1	ENSG00000184347(SLIT3),ENSG00000126767(ELK1),ENSG00000188386(PPP3R2),ENSG00000142185(TRPM2),ENSG00000150995(ITPR1),ENSG00000159337(PLA2G4D),ENSG00000184009(ACTG1),ENSG00000102001(CACNA1F),ENSG00000123700(KCNJ2),ENSG00000077157(PPP1R12B),ENSG00000134318(ROCK2),ENSG00000182621(PLCB1),ENSG00000126934(MAP2K2),ENSG00000213639(PPP1CB),ENSG00000183049(CAMK1D),ENSG00000065135(GNAI3),ENSG00000178372(CALML…	http://www.kegg.jp/kegg-bin/show_pathway?map04921/K04850%09%23FFFFFF,red/K19663%09%23FFFFFF,red/K12318%09%23FFFFFF,red/K07198%09%23FFFFFF,red/K17334%09%23FFFFFF,red/K04503%09%23FFFFFF,red/K02183%09%23FFFFFF,red/K06269%09%23FFFFFF,red/K07828%09%23FFFFFF,red/K04375%09%23FFFFFF,red/K05692%09%23FFFFFF,red/K04229%09%23FFFFFF,red/K04860%09%23FFFFFF,red/K04446%09%23FFFFFF,red/K04862%09%23FFFFFF,red/K046…
hsa04918	Thyroid hormone synthesis	Organismal Systems	Endocrine system	54	73	0.725869	1	ENSG00000149782(PLCB3),ENSG00000143153(ATP1B1),ENSG00000154229(PRKCA),ENSG00000129244(ATP1B2),ENSG00000101892(ATP1B4),ENSG00000161944(ASGR2),ENSG00000163399(ATP1A1),ENSG00000224586(GPX5),ENSG00000174233(ADCY6),ENSG00000060566(CREB3L3),ENSG00000138031(ADCY3),ENSG00000116830(TTF2),ENSG00000123561(SERPINA7),ENSG00000211445(GPX3),ENSG00000105641(SLC5A5),ENSG00000104687(GSR),ENSG00000072062(PRKACA),EN…	http://www.kegg.jp/kegg-bin/show_pathway?map04918/K05870%09%23FFFFFF,red/K04450%09%23FFFFFF,red/K01540%09%23FFFFFF,red/K08043%09%23FFFFFF,red/K17232%09%23FFFFFF,red/K09582%09%23FFFFFF,red/K20734%09%23FFFFFF,red/K04960%09%23FFFFFF,red/K09487%09%23FFFFFF,red/K08044%09%23FFFFFF,red/K08048%09%23FFFFFF,red/K14385%09%23FFFFFF,red/K04958%09%23FFFFFF,red/K08042%09%23FFFFFF,red/K10809%09%23FFFFFF,red/K004…
hsa05412	Arrhythmogenic right ventricular cardiomyopathy (ARVC)	Human Diseases	Cardiovascular diseases	51	69	0.727011	1	ENSG00000173801(JUP),ENSG00000148737(TCF7L2),ENSG00000138448(ITGAV),ENSG00000137809(ITGA11),ENSG00000152284(TCF7L1),ENSG00000006116(CACNG3),ENSG00000151067(CACNA1C),ENSG00000165995(CACNB2),ENSG00000007402(CACNA2D2),ENSG00000075429(CACNG5),ENSG00000170624(SGCD),ENSG00000142408(CACNG8),ENSG00000081059(TCF7),ENSG00000108878(CACNG1),ENSG00000144668(ITGA9),ENSG00000077943(ITGA8),ENSG00000134755(DSC2),…	http://www.kegg.jp/kegg-bin/show_pathway?map05412/K21073%09%23FFFFFF,red/K10381%09%23FFFFFF,red/K04850%09%23FFFFFF,red/K06484%09%23FFFFFF,red/K05692%09%23FFFFFF,red/K07610%09%23FFFFFF,red/K05719%09%23FFFFFF,red/K06590%09%23FFFFFF,red/K05691%09%23FFFFFF,red/K04857%09%23FFFFFF,red/K04863%09%23FFFFFF,red/K06483%09%23FFFFFF,red/K12563%09%23FFFFFF,red/K06585%09%23FFFFFF,red/K06480%09%23FFFFFF,red/K048…
hsa05152	Tuberculosis	Human Diseases	Infectious diseases: Bacterial	131	176	0.742416	1	ENSG00000007171(NOS2),ENSG00000197919(IFNA1),ENSG00000120868(APAF1),ENSG00000176170(SPHK1),ENSG00000178372(CALML5),ENSG00000196735(HLA-DQA1),ENSG00000113302(IL12B),ENSG00000102189(EEA1),ENSG00000067560(RHOA),ENSG00000105329(TGFB1),ENSG00000188386(PPP3R2),ENSG00000144381(HSPD1),ENSG00000115008(IL1A),ENSG00000136244(IL6),ENSG00000144566(RAB5A),ENSG00000100393(EP300),ENSG00000150782(IL18),ENSG000001…	http://www.kegg.jp/kegg-bin/show_pathway?map05152/K07897%09%23FFFFFF,red/K08065%09%23FFFFFF,red/K08063%09%23FFFFFF,red/K02161%09%23FFFFFF,red/K04383%09%23FFFFFF,red/K12794%09%23FFFFFF,red/K07888%09%23FFFFFF,red/K04731%09%23FFFFFF,red/K08064%09%23FFFFFF,red/K04733%09%23FFFFFF,red/K13241%09%23FFFFFF,red/K05425%09%23FFFFFF,red/K12478%09%23FFFFFF,red/K05132%09%23FFFFFF,red/K07983%09%23FFFFFF,red/K065…
hsa04977	Vitamin digestion and absorption	Organismal Systems	Digestive system	16	22	0.744865	1	ENSG00000138074(SLC5A6),ENSG00000107611(CUBN),ENSG00000169814(BTD),ENSG00000135917(SLC19A3),ENSG00000103222(ABCC1),ENSG00000132763(MMACHC),ENSG00000101276(SLC52A3),ENSG00000134812(CBLIF),ENSG00000147160(AWAT2),ENSG00000073060(SCARB1),ENSG00000121207(LRAT),ENSG00000168216(LMBRD1),ENSG00000086205(FOLH1),ENSG00000185339(TCN2),ENSG00000117479(SLC19A2),ENSG00000084674(APOB)	http://www.kegg.jp/kegg-bin/show_pathway?map04977/K01435%09%23FFFFFF,red/K13885%09%23FFFFFF,red/K11156%09%23FFFFFF,red/K14386%09%23FFFFFF,red/K00678%09%23FFFFFF,red/K14617%09%23FFFFFF,red/K05665%09%23FFFFFF,red/K14592%09%23FFFFFF,red/K14620%09%23FFFFFF,red/K14616%09%23FFFFFF,red/K14618%09%23FFFFFF,red/K14615%09%23FFFFFF,red/K14610%09%23FFFFFF,red/K14619%09%23FFFFFF,red/K14462%09%23FFFFFF,red/
hsa05218	Melanoma	Human Diseases	Cancers: Specific types	53	72	0.7481	1	ENSG00000174775(HRAS),ENSG00000135679(MDM2),ENSG00000171608(PIK3CD),ENSG00000070388(FGF22),ENSG00000124762(CDKN1A),ENSG00000140443(IGF1R),ENSG00000030110(BAK1),ENSG00000162344(FGF19),ENSG00000157764(BRAF),ENSG00000113721(PDGFRB),ENSG00000186895(FGF3),ENSG00000070193(FGF10),ENSG00000197461(PDGFA),ENSG00000146648(EGFR),ENSG00000133703(KRAS),ENSG00000105647(PIK3R2),ENSG00000118972(FGF23),ENSG0000013…	http://www.kegg.jp/kegg-bin/show_pathway?map05218/K05099%09%23FFFFFF,red/K09389%09%23FFFFFF,red/K05089%09%23FFFFFF,red/K08845%09%23FFFFFF,red/K04357%09%23FFFFFF,red/K09455%09%23FFFFFF,red/K18497%09%23FFFFFF,red/K07827%09%23FFFFFF,red/K06621%09%23FFFFFF,red/K02649%09%23FFFFFF,red/K05689%09%23FFFFFF,red/K22603%09%23FFFFFF,red/K02091%09%23FFFFFF,red/K04361%09%23FFFFFF,red/K06620%09%23FFFFFF,red/K035…
hsa04730	Long-term depression	Organismal Systems	Nervous system	44	60	0.754216	1	ENSG00000213281(NRAS),ENSG00000101333(PLCB4),ENSG00000156052(GNAQ),ENSG00000116711(PLA2G4A),ENSG00000126583(PRKCG),ENSG00000133703(KRAS),ENSG00000137841(PLCB2),ENSG00000128266(GNAZ),ENSG00000120063(GNA13),ENSG00000146535(GNA12),ENSG00000105568(PPP2R1A),ENSG00000164116(GUCY1A1),ENSG00000152822(GRM1),ENSG00000174775(HRAS),ENSG00000120251(GRIA2),ENSG00000185532(PRKG1),ENSG00000155511(GRIA1),ENSG0000…	http://www.kegg.jp/kegg-bin/show_pathway?map04730/K04634%09%23FFFFFF,red/K04603%09%23FFFFFF,red/K05207%09%23FFFFFF,red/K04960%09%23FFFFFF,red/K07828%09%23FFFFFF,red/K19477%09%23FFFFFF,red/K19662%09%23FFFFFF,red/K05197%09%23FFFFFF,red/K19663%09%23FFFFFF,red/K05199%09%23FFFFFF,red/K05256%09%23FFFFFF,red/K04535%09%23FFFFFF,red/K04578%09%23FFFFFF,red/K08067%09%23FFFFFF,red/K12319%09%23FFFFFF,red/K163…
hsa04150	mTOR signaling pathway	Environmental Information Processing	Signal transduction	112	151	0.755454	1	ENSG00000025039(RRAGD),ENSG00000162552(WNT4),ENSG00000145604(SKP2),ENSG00000134245(WNT2B),ENSG00000168209(DDIT4),ENSG00000108443(RPS6KB1),ENSG00000141564(RPTOR),ENSG00000072133(RPS6KA6),ENSG00000103148(NPRL3),ENSG00000133703(KRAS),ENSG00000052795(FNIP2),ENSG00000239282(CASTOR1),ENSG00000116954(RRAGC),ENSG00000174775(HRAS),ENSG00000149357(LAMTOR1),ENSG00000164930(FZD6),ENSG00000186654(PRR5),ENSG00…	http://www.kegg.jp/kegg-bin/show_pathway?map04150/K20409%09%23FFFFFF,red/K04365%09%23FFFFFF,red/K03158%09%23FFFFFF,red/K02145%09%23FFFFFF,red/K00572%09%23FFFFFF,red/K07203%09%23FFFFFF,red/K04467%09%23FFFFFF,red/K13780%09%23FFFFFF,red/K04688%09%23FFFFFF,red/K00408%09%23FFFFFF,red/K08266%09%23FFFFFF,red/K02649%09%23FFFFFF,red/K02432%09%23FFFFFF,red/K00182%09%23FFFFFF,red/K02148%09%23FFFFFF,red/K204…
hsa04130	SNARE interactions in vesicular transport	Genetic Information Processing	Folding, sorting and degradation	24	33	0.755591	1	ENSG00000053501(USE1),ENSG00000049245(VAMP3),ENSG00000139190(VAMP1),ENSG00000092531(SNAP23),ENSG00000108433(GOSR2),ENSG00000124222(STX16),ENSG00000105829(BET1),ENSG00000265808(SEC22B),ENSG00000151532(VTI1A),ENSG00000135823(STX6),ENSG00000124333(VAMP7),ENSG00000103496(STX4),ENSG00000170310(STX8),ENSG00000136874(STX17),ENSG00000099365(STX1B),ENSG00000162236(STX5),ENSG00000118640(VAMP8),ENSG00000166…	http://www.kegg.jp/kegg-bin/show_pathway?map04130/K08487%09%23FFFFFF,red/K08501%09%23FFFFFF,red/K08512%09%23FFFFFF,red/K13502%09%23FFFFFF,red/K08486%09%23FFFFFF,red/K08507%09%23FFFFFF,red/K13505%09%23FFFFFF,red/K08515%09%23FFFFFF,red/K08496%09%23FFFFFF,red/K08491%09%23FFFFFF,red/K08490%09%23FFFFFF,red/K08510%09%23FFFFFF,red/K08498%09%23FFFFFF,red/K08517%09%23FFFFFF,red/K08516%09%23FFFFFF,red/K085…
hsa00051	Fructose and mannose metabolism	Metabolism	Carbohydrate metabolism	24	33	0.755591	1	ENSG00000138030(KHK),ENSG00000157353(FCSK),ENSG00000159399(HK2),ENSG00000136872(ALDOB),ENSG00000173540(GMPPB),ENSG00000130957(FBP2),ENSG00000114268(PFKFB4),ENSG00000178802(MPI),ENSG00000198074(AKR1B10),ENSG00000141959(PFKL),ENSG00000078237(TIGAR),ENSG00000109107(ALDOC),ENSG00000104522(GFUS),ENSG00000165140(FBP1),ENSG00000123836(PFKFB2),ENSG00000140263(SORD),ENSG00000067057(PFKP),ENSG00000112699(G…	http://www.kegg.jp/kegg-bin/show_pathway?map00051/K02377%09%23FFFFFF,red/K00846%09%23FFFFFF,red/K05305%09%23FFFFFF,red/K14634%09%23FFFFFF,red/K00976%09%23FFFFFF,red/K01623%09%23FFFFFF,red/K00844%09%23FFFFFF,red/K01711%09%23FFFFFF,red/K00850%09%23FFFFFF,red/K03841%09%23FFFFFF,red/K00011%09%23FFFFFF,red/K01809%09%23FFFFFF,red/K19030%09%23FFFFFF,red/K17497%09%23FFFFFF,red/K00008%09%23FFFFFF,red/K190…
hsa05418	Fluid shear stress and atherosclerosis	Human Diseases	Cardiovascular diseases	100	135	0.755642	1	ENSG00000124145(SDC4),ENSG00000178363(CALML3),ENSG00000132356(PRKAA1),ENSG00000136238(RAC1),ENSG00000259207(ITGB3),ENSG00000100348(TXN2),ENSG00000269335(IKBKG),ENSG00000185386(MAPK11),ENSG00000112715(VEGFA),ENSG00000178726(THBD),ENSG00000171791(BCL2),ENSG00000125378(BMP4),ENSG00000156711(MAPK13),ENSG00000177688(SUMO4),ENSG00000136810(TXN),ENSG00000008394(MGST1),ENSG00000125538(IL1B),ENSG000001093…	http://www.kegg.jp/kegg-bin/show_pathway?map05418/K04426%09%23FFFFFF,red/K05448%09%23FFFFFF,red/K05692%09%23FFFFFF,red/K18952%09%23FFFFFF,red/K00799%09%23FFFFFF,red/K13578%09%23FFFFFF,red/K04379%09%23FFFFFF,red/K21278%09%23FFFFFF,red/K12958%09%23FFFFFF,red/K04386%09%23FFFFFF,red/K04427%09%23FFFFFF,red/K02161%09%23FFFFFF,red/K08009%09%23FFFFFF,red/K02183%09%23FFFFFF,red/K09260%09%23FFFFFF,red/K072…
hsa05224	Breast cancer	Human Diseases	Cancers: Specific types	108	146	0.770174	1	ENSG00000115596(WNT6),ENSG00000007968(E2F2),ENSG00000135446(CDK4),ENSG00000112242(E2F3),ENSG00000138798(EGF),ENSG00000158955(WNT9B),ENSG00000099860(GADD45B),ENSG00000085741(WNT11),ENSG00000163909(HEYL),ENSG00000148737(TCF7L2),ENSG00000171862(PTEN),ENSG00000157240(FZD1),ENSG00000168646(AXIN2),ENSG00000091831(ESR1),ENSG00000213281(NRAS),ENSG00000102678(FGF9),ENSG00000105550(FGF21),ENSG00000185591(S…	http://www.kegg.jp/kegg-bin/show_pathway?map05224/K02354%09%23FFFFFF,red/K04448%09%23FFFFFF,red/K17449%09%23FFFFFF,red/K06620%09%23FFFFFF,red/K04368%09%23FFFFFF,red/K02649%09%23FFFFFF,red/K00408%09%23FFFFFF,red/K03069%09%23FFFFFF,red/K04402%09%23FFFFFF,red/K06055%09%23FFFFFF,red/K08845%09%23FFFFFF,red/K02620%09%23FFFFFF,red/K09091%09%23FFFFFF,red/K04358%09%23FFFFFF,red/K21635%09%23FFFFFF,red/K032…
hsa00563	Glycosylphosphatidylinositol (GPI)-anchor biosynthesis	Metabolism	Glycan biosynthesis and metabolism	18	25	0.772525	1	ENSG00000060642(PIGV),ENSG00000255072(PIGY),ENSG00000124155(PIGT),ENSG00000112293(GPLD1),ENSG00000197121(PGAP1),ENSG00000277161(PIGW),ENSG00000165282(PIGO),ENSG00000136908(DPM2),ENSG00000165195(PIGA),ENSG00000069943(PIGB),ENSG00000143315(PIGM),ENSG00000101464(PIGU),ENSG00000119227(PIGZ),ENSG00000197563(PIGN),ENSG00000163964(PIGX),ENSG00000151665(PIGF),ENSG00000142892(PIGK),ENSG00000174227(PIGG)	http://www.kegg.jp/kegg-bin/show_pathway?map00563/K08098%09%23FFFFFF,red/K05292%09%23FFFFFF,red/K05293%09%23FFFFFF,red/K05283%09%23FFFFFF,red/K05286%09%23FFFFFF,red/K05290%09%23FFFFFF,red/K05310%09%23FFFFFF,red/K09658%09%23FFFFFF,red/K05287%09%23FFFFFF,red/K05285%09%23FFFFFF,red/K05284%09%23FFFFFF,red/K07541%09%23FFFFFF,red/K03857%09%23FFFFFF,red/K05294%09%23FFFFFF,red/K07542%09%23FFFFFF,red/K011…
hsa04151	PI3K-Akt signaling pathway	Environmental Information Processing	Signal transduction	262	351	0.776114	1	ENSG00000160741(CRTC2),ENSG00000176533(GNG7),ENSG00000171552(BCL2L1),ENSG00000136244(IL6),ENSG00000118689(FOXO3),ENSG00000150093(ITGB1),ENSG00000115966(ATF2),ENSG00000145431(PDGFC),ENSG00000186340(THBS2),ENSG00000174021(GNG5),ENSG00000213676(ATF6B),ENSG00000168685(IL7R),ENSG00000135930(EIF4E2),ENSG00000105810(CDK6),ENSG00000066027(PPP2R5A),ENSG00000160712(IL6R),ENSG00000187840(EIF4EBP1),ENSG00000…	http://www.kegg.jp/kegg-bin/show_pathway?map04151/K04543%09%23FFFFFF,red/K07206%09%23FFFFFF,red/K18497%09%23FFFFFF,red/K04688%09%23FFFFFF,red/K05080%09%23FFFFFF,red/K04360%09%23FFFFFF,red/K06253%09%23FFFFFF,red/K05448%09%23FFFFFF,red/K07198%09%23FFFFFF,red/K05438%09%23FFFFFF,red/K04450%09%23FFFFFF,red/K21290%09%23FFFFFF,red/K08390%09%23FFFFFF,red/K04570%09%23FFFFFF,red/K05414%09%23FFFFFF,red/K040…
hsa04022	cGMP-PKG signaling pathway	Environmental Information Processing	Signal transduction	119	161	0.783288	1	ENSG00000116329(OPRD1),ENSG00000061918(GUCY1B1),ENSG00000171132(PRKCE),ENSG00000146592(CREB5),ENSG00000129467(ADCY4),ENSG00000100968(NFATC4),ENSG00000155897(ADCY8),ENSG00000168398(BDKRB2),ENSG00000276231(PIK3R6),ENSG00000138669(PRKG2),ENSG00000070729(CNGB1),ENSG00000151475(SLC25A31),ENSG00000096433(ITPR3),ENSG00000186298(PPP1CC),ENSG00000067900(ROCK1),ENSG00000198515(CNGA1),ENSG00000072736(NFATC3…	http://www.kegg.jp/kegg-bin/show_pathway?map04022/K04958%09%23FFFFFF,red/K04936%09%23FFFFFF,red/K04960%09%23FFFFFF,red/K08043%09%23FFFFFF,red/K17446%09%23FFFFFF,red/K09565%09%23FFFFFF,red/K04938%09%23FFFFFF,red/K08047%09%23FFFFFF,red/K04952%09%23FFFFFF,red/K15041%09%23FFFFFF,red/K21290%09%23FFFFFF,red/K08049%09%23FFFFFF,red/K04937%09%23FFFFFF,red/K03916%09%23FFFFFF,red/K08048%09%23FFFFFF,red/K041…
hsa04210	Apoptosis	Cellular Processes	Cell growth and death	98	133	0.78592	1	ENSG00000170345(FOS),ENSG00000050748(MAPK9),ENSG00000105647(PIK3R2),ENSG00000172115(CYCS),ENSG00000133703(KRAS),ENSG00000172071(EIF2AK3),ENSG00000100453(GZMB),ENSG00000109320(NFKB1),ENSG00000185291(IL3RA),ENSG00000110330(BIRC2),ENSG00000030110(BAK1),ENSG00000197442(MAP3K5),ENSG00000163554(SPTA1),ENSG00000165806(CASP7),ENSG00000167552(TUBA1A),ENSG00000127191(TRAF2),ENSG00000171608(PIK3CD),ENSG0000…	http://www.kegg.jp/kegg-bin/show_pathway?map04210/K03158%09%23FFFFFF,red/K01363%09%23FFFFFF,red/K04722%09%23FFFFFF,red/K07209%09%23FFFFFF,red/K04426%09%23FFFFFF,red/K07210%09%23FFFFFF,red/K01373%09%23FFFFFF,red/K07818%09%23FFFFFF,red/K04440%09%23FFFFFF,red/K04725%09%23FFFFFF,red/K02308%09%23FFFFFF,red/K02649%09%23FFFFFF,red/K04467%09%23FFFFFF,red/K04399%09%23FFFFFF,red/K02512%09%23FFFFFF,red/K043…
hsa04340	Hedgehog signaling pathway	Environmental Information Processing	Signal transduction	34	47	0.789413	1	ENSG00000072840(EVC),ENSG00000117425(PTCH2),ENSG00000055130(CUL1),ENSG00000111087(GLI1),ENSG00000173040(EVC2),ENSG00000151292(CSNK1G3),ENSG00000064309(CDON),ENSG00000166167(BTRC),ENSG00000171791(BCL2),ENSG00000180447(GAS1),ENSG00000141480(ARRB2),ENSG00000118971(CCND2),ENSG00000164690(SHH),ENSG00000198742(SMURF1),ENSG00000144228(SPOPL),ENSG00000100077(GRK3),ENSG00000166813(KIF7),ENSG00000072062(PR…	http://www.kegg.jp/kegg-bin/show_pathway?map04340/K11989%09%23FFFFFF,red/K06231%09%23FFFFFF,red/K06232%09%23FFFFFF,red/K03362%09%23FFFFFF,red/K20033%09%23FFFFFF,red/K04345%09%23FFFFFF,red/K08957%09%23FFFFFF,red/K10151%09%23FFFFFF,red/K06230%09%23FFFFFF,red/K11990%09%23FFFFFF,red/K06229%09%23FFFFFF,red/K00910%09%23FFFFFF,red/K18806%09%23FFFFFF,red/K10523%09%23FFFFFF,red/K20020%09%23FFFFFF,red/K196…
hsa04744	Phototransduction	Organismal Systems	Sensory system	20	28	0.796281	1	ENSG00000114349(GNAT1),ENSG00000114124(GRK7),ENSG00000078369(GNB1),ENSG00000070729(CNGB1),ENSG00000198515(CNGA1),ENSG00000178372(CALML5),ENSG00000132915(PDE6A),ENSG00000198668(CALM1),ENSG00000160014(CALM3),ENSG00000133256(PDE6B),ENSG00000074621(SLC24A1),ENSG00000163914(RHO),ENSG00000185974(GRK1),ENSG00000112599(GUCA1B),ENSG00000048545(GUCA1A),ENSG00000138472(GUCA1C),ENSG00000178363(CALML3),ENSG00…	http://www.kegg.jp/kegg-bin/show_pathway?map04744/K13749%09%23FFFFFF,red/K04952%09%23FFFFFF,red/K13756%09%23FFFFFF,red/K08328%09%23FFFFFF,red/K04536%09%23FFFFFF,red/K04631%09%23FFFFFF,red/K12321%09%23FFFFFF,red/K04948%09%23FFFFFF,red/K04548%09%23FFFFFF,red/K13764%09%23FFFFFF,red/K04250%09%23FFFFFF,red/K00909%09%23FFFFFF,red/K02183%09%23FFFFFF,red/K08718%09%23FFFFFF,red/
hsa00910	Nitrogen metabolism	Metabolism	Energy metabolism	12	17	0.800837	1	ENSG00000104267(CA2),ENSG00000135821(GLUL),ENSG00000148672(GLUD1),ENSG00000174990(CA5A),ENSG00000182890(GLUD2),ENSG00000185015(CA13),ENSG00000021826(CPS1),ENSG00000133742(CA1),ENSG00000164879(CA3),ENSG00000169239(CA5B),ENSG00000178538(CA8),ENSG00000074410(CA12)	http://www.kegg.jp/kegg-bin/show_pathway?map00910/K01915%09%23FFFFFF,red/K01948%09%23FFFFFF,red/K18245%09%23FFFFFF,red/K01672%09%23FFFFFF,red/K00261%09%23FFFFFF,red/
hsa04919	Thyroid hormone signaling pathway	Organismal Systems	Endocrine system	82	112	0.805249	1	ENSG00000103197(TSC2),ENSG00000140992(PDPK1),ENSG00000110092(CCND1),ENSG00000148400(NOTCH1),ENSG00000123836(PFKFB2),ENSG00000166501(PRKCB),ENSG00000115415(STAT1),ENSG00000114166(KAT2B),ENSG00000211448(DIO2),ENSG00000074181(NOTCH3),ENSG00000184009(ACTG1),ENSG00000150907(FOXO1),ENSG00000100393(EP300),ENSG00000121879(PIK3CA),ENSG00000182621(PLCB1),ENSG00000187091(PLCD1),ENSG00000069849(ATP1B3),ENSG0…	http://www.kegg.jp/kegg-bin/show_pathway?map04919/K04399%09%23FFFFFF,red/K01562%09%23FFFFFF,red/K17902%09%23FFFFFF,red/K06493%09%23FFFFFF,red/K00922%09%23FFFFFF,red/K07827%09%23FFFFFF,red/K15146%09%23FFFFFF,red/K04662%09%23FFFFFF,red/K01540%09%23FFFFFF,red/K05860%09%23FFFFFF,red/K08526%09%23FFFFFF,red/K06067%09%23FFFFFF,red/K08550%09%23FFFFFF,red/K06643%09%23FFFFFF,red/K17903%09%23FFFFFF,red/K151…
hsa04970	Salivary secretion	Organismal Systems	Digestive system	64	88	0.815058	1	ENSG00000155897(ADCY8),ENSG00000149782(PLCB3),ENSG00000143153(ATP1B1),ENSG00000061918(GUCY1B1),ENSG00000129467(ADCY4),ENSG00000043591(ADRB1),ENSG00000058668(ATP2B4),ENSG00000198838(RYR3),ENSG00000078295(ADCY2),ENSG00000096433(ITPR3),ENSG00000120907(ADRA1A),ENSG00000138669(PRKG2),ENSG00000129244(ATP1B2),ENSG00000161798(AQP5),ENSG00000166501(PRKCB),ENSG00000251655(PRB1),ENSG00000154229(PRKCA),ENSG0…	http://www.kegg.jp/kegg-bin/show_pathway?map04970/K07376%09%23FFFFFF,red/K18152%09%23FFFFFF,red/K08043%09%23FFFFFF,red/K01540%09%23FFFFFF,red/K08049%09%23FFFFFF,red/K13855%09%23FFFFFF,red/K02677%09%23FFFFFF,red/K19663%09%23FFFFFF,red/K04963%09%23FFFFFF,red/K13879%09%23FFFFFF,red/K04135%09%23FFFFFF,red/K13911%09%23FFFFFF,red/K04936%09%23FFFFFF,red/K02183%09%23FFFFFF,red/K09867%09%23FFFFFF,red/K080…
hsa05414	Dilated cardiomyopathy (DCM)	Human Diseases	Cardiovascular diseases	61	84	0.817286	1	ENSG00000142408(CACNG8),ENSG00000164171(ITGA2),ENSG00000108878(CACNG1),ENSG00000129467(ADCY4),ENSG00000067191(CACNB1),ENSG00000157445(CACNA2D3),ENSG00000075429(CACNG5),ENSG00000160808(MYL3),ENSG00000105605(CACNG7),ENSG00000170624(SGCD),ENSG00000155897(ADCY8),ENSG00000155657(TTN),ENSG00000140416(TPM1),ENSG00000159251(ACTC1),ENSG00000078295(ADCY2),ENSG00000198626(RYR2),ENSG00000007402(CACNA2D2),ENS…	http://www.kegg.jp/kegg-bin/show_pathway?map05414/K12566%09%23FFFFFF,red/K06483%09%23FFFFFF,red/K06590%09%23FFFFFF,red/K06591%09%23FFFFFF,red/K04851%09%23FFFFFF,red/K13376%09%23FFFFFF,red/K06584%09%23FFFFFF,red/K04850%09%23FFFFFF,red/K06484%09%23FFFFFF,red/K04870%09%23FFFFFF,red/K06482%09%23FFFFFF,red/K08041%09%23FFFFFF,red/K08048%09%23FFFFFF,red/K04867%09%23FFFFFF,red/K10375%09%23FFFFFF,red/K123…
hsa04966	Collecting duct acid secretion	Organismal Systems	Excretory system	19	27	0.827396	1	ENSG00000147614(ATP6V0D2),ENSG00000155097(ATP6V1C1),ENSG00000143882(ATP6V1C2),ENSG00000250565(ATP6V1E2),ENSG00000185344(ATP6V0A2),ENSG00000105675(ATP4A),ENSG00000171130(ATP6V0E2),ENSG00000186009(ATP4B),ENSG00000136888(ATP6V1G1),ENSG00000104267(CA2),ENSG00000131100(ATP6V1E1),ENSG00000113732(ATP6V0E1),ENSG00000114573(ATP6V1A),ENSG00000033627(ATP6V0A1),ENSG00000151418(ATP6V1G3),ENSG00000004939(SLC4A…	http://www.kegg.jp/kegg-bin/show_pathway?map04966/K02151%09%23FFFFFF,red/K02152%09%23FFFFFF,red/K13627%09%23FFFFFF,red/K02154%09%23FFFFFF,red/K01542%09%23FFFFFF,red/K06573%09%23FFFFFF,red/K02146%09%23FFFFFF,red/K01543%09%23FFFFFF,red/K02148%09%23FFFFFF,red/K02153%09%23FFFFFF,red/K02145%09%23FFFFFF,red/K02155%09%23FFFFFF,red/K02150%09%23FFFFFF,red/K18245%09%23FFFFFF,red/
hsa05211	Renal cell carcinoma	Human Diseases	Cancers: Specific types	49	68	0.828678	1	ENSG00000143294(PRCC),ENSG00000134086(VHL),ENSG00000167193(CRK),ENSG00000019991(HGF),ENSG00000105976(MET),ENSG00000169032(MAP2K1),ENSG00000099942(CRKL),ENSG00000137843(PAK6),ENSG00000100387(RBX1),ENSG00000177606(JUN),ENSG00000112715(VEGFA),ENSG00000100393(EP300),ENSG00000091483(FH),ENSG00000077264(PAK3),ENSG00000134954(ETS1),ENSG00000068323(TFE3),ENSG00000078061(ARAF),ENSG00000116473(RAP1A),ENSG0…	http://www.kegg.jp/kegg-bin/show_pathway?map05211/K03871%09%23FFFFFF,red/K04365%09%23FFFFFF,red/K09097%09%23FFFFFF,red/K02649%09%23FFFFFF,red/K04409%09%23FFFFFF,red/K03868%09%23FFFFFF,red/K04448%09%23FFFFFF,red/K05448%09%23FFFFFF,red/K02678%09%23FFFFFF,red/K13105%09%23FFFFFF,red/K08268%09%23FFFFFF,red/K01679%09%23FFFFFF,red/K07828%09%23FFFFFF,red/K05099%09%23FFFFFF,red/K07827%09%23FFFFFF,red/K043…
hsa03320	PPAR signaling pathway	Organismal Systems	Endocrine system	51	71	0.842818	1	ENSG00000113790(EHHADH),ENSG00000130377(ACSBG2),ENSG00000197142(ACSL5),ENSG00000198814(GK),ENSG00000166819(PLIN1),ENSG00000087008(ACOX3),ENSG00000134824(FADS2),ENSG00000115361(ACADL),ENSG00000123983(ACSL3),ENSG00000099194(SCD),ENSG00000109424(UCP1),ENSG00000166333(ILK),ENSG00000103740(ACSBG1),ENSG00000196611(MMP1),ENSG00000124253(PCK1),ENSG00000025434(NR1H3),ENSG00000161533(ACOX1),ENSG00000167910…	http://www.kegg.jp/kegg-bin/show_pathway?map03320/K08769%09%23FFFFFF,red/K08524%09%23FFFFFF,red/K10226%09%23FFFFFF,red/K01059%09%23FFFFFF,red/K08770%09%23FFFFFF,red/K07294%09%23FFFFFF,red/K08762%09%23FFFFFF,red/K08748%09%23FFFFFF,red/K08766%09%23FFFFFF,red/K08750%09%23FFFFFF,red/K00232%09%23FFFFFF,red/K08754%09%23FFFFFF,red/K10214%09%23FFFFFF,red/K20254%09%23FFFFFF,red/K19523%09%23FFFFFF,red/K085…
hsa04664	Fc epsilon RI signaling pathway	Organismal Systems	Immune system	48	67	0.846404	1	ENSG00000121879(PIK3CA),ENSG00000126934(MAP2K2),ENSG00000132965(ALOX5AP),ENSG00000113525(IL5),ENSG00000136238(RAC1),ENSG00000033327(GAB2),ENSG00000145675(PIK3R1),ENSG00000141968(VAV1),ENSG00000254087(LYN),ENSG00000113520(IL4),ENSG00000128340(RAC2),ENSG00000159337(PLA2G4D),ENSG00000185386(MAPK11),ENSG00000213658(LAT),ENSG00000149534(MS4A2),ENSG00000154229(PRKCA),ENSG00000034152(MAP2K3),ENSG0000004…	http://www.kegg.jp/kegg-bin/show_pathway?map04664/K03084%09%23FFFFFF,red/K05430%09%23FFFFFF,red/K05855%09%23FFFFFF,red/K08091%09%23FFFFFF,red/K07370%09%23FFFFFF,red/K05854%09%23FFFFFF,red/K04430%09%23FFFFFF,red/K07828%09%23FFFFFF,red/K02677%09%23FFFFFF,red/K04441%09%23FFFFFF,red/K04369%09%23FFFFFF,red/K07860%09%23FFFFFF,red/K05730%09%23FFFFFF,red/K02649%09%23FFFFFF,red/K05859%09%23FFFFFF,red/K054…
hsa00400	Phenylalanine, tyrosine and tryptophan biosynthesis	Metabolism	Amino acid metabolism	4	6	0.849074	1	ENSG00000120053(GOT1),ENSG00000125166(GOT2),ENSG00000104951(IL4I1),ENSG00000198650(TAT)	http://www.kegg.jp/kegg-bin/show_pathway?map00400/K03334%09%23FFFFFF,red/K14454%09%23FFFFFF,red/K00815%09%23FFFFFF,red/K14455%09%23FFFFFF,red/
hsa05216	Thyroid cancer	Human Diseases	Cancers: Specific types	26	37	0.850839	1	ENSG00000099860(GADD45B),ENSG00000132170(PPARG),ENSG00000213281(NRAS),ENSG00000148737(TCF7L2),ENSG00000039068(CDH1),ENSG00000204231(RXRB),ENSG00000116717(GADD45A),ENSG00000186350(RXRA),ENSG00000133703(KRAS),ENSG00000030110(BAK1),ENSG00000157764(BRAF),ENSG00000152284(TCF7L1),ENSG00000174775(HRAS),ENSG00000143171(RXRG),ENSG00000124762(CDKN1A),ENSG00000122008(POLK),ENSG00000081059(TCF7),ENSG00000165…	http://www.kegg.jp/kegg-bin/show_pathway?map05216/K08530%09%23FFFFFF,red/K04503%09%23FFFFFF,red/K04490%09%23FFFFFF,red/K08525%09%23FFFFFF,red/K05689%09%23FFFFFF,red/K03511%09%23FFFFFF,red/K09291%09%23FFFFFF,red/K04377%09%23FFFFFF,red/K04402%09%23FFFFFF,red/K02620%09%23FFFFFF,red/K05126%09%23FFFFFF,red/K09288%09%23FFFFFF,red/K14021%09%23FFFFFF,red/K04369%09%23FFFFFF,red/K04491%09%23FFFFFF,red/K085…
hsa04912	GnRH signaling pathway	Organismal Systems	Endocrine system	67	93	0.856268	1	ENSG00000182621(PLCB1),ENSG00000157388(CACNA1D),ENSG00000070831(CDC42),ENSG00000178372(CALML5),ENSG00000166484(MAPK7),ENSG00000165059(PRKACG),ENSG00000131808(FSHB),ENSG00000102001(CACNA1F),ENSG00000150995(ITPR1),ENSG00000159337(PLA2G4D),ENSG00000177606(JUN),ENSG00000096433(ITPR3),ENSG00000166501(PRKCB),ENSG00000163932(PRKCD),ENSG00000135346(CGA),ENSG00000078295(ADCY2),ENSG00000076984(MAP2K7),ENSG…	http://www.kegg.jp/kegg-bin/show_pathway?map04912/K04448%09%23FFFFFF,red/K01115%09%23FFFFFF,red/K05858%09%23FFFFFF,red/K08522%09%23FFFFFF,red/K08047%09%23FFFFFF,red/K04361%09%23FFFFFF,red/K04853%09%23FFFFFF,red/K04430%09%23FFFFFF,red/K08044%09%23FFFFFF,red/K04420%09%23FFFFFF,red/K02833%09%23FFFFFF,red/K08041%09%23FFFFFF,red/K16342%09%23FFFFFF,red/K08042%09%23FFFFFF,red/K08046%09%23FFFFFF,red/K196…
hsa00670	One carbon pool by folate	Metabolism	Metabolism of cofactors and vitamins	13	19	0.856304	1	ENSG00000103707(MTFMT),ENSG00000100714(MTHFD1),ENSG00000138363(ATIC),ENSG00000144908(ALDH1L1),ENSG00000159131(GART),ENSG00000163738(MTHFD2L),ENSG00000176974(SHMT1),ENSG00000145020(AMT),ENSG00000182199(SHMT2),ENSG00000178700(DHFR2),ENSG00000065911(MTHFD2),ENSG00000228716(DHFR),ENSG00000116984(MTR)	http://www.kegg.jp/kegg-bin/show_pathway?map00670/K00605%09%23FFFFFF,red/K00287%09%23FFFFFF,red/K00602%09%23FFFFFF,red/K00548%09%23FFFFFF,red/K11787%09%23FFFFFF,red/K13403%09%23FFFFFF,red/K00289%09%23FFFFFF,red/K00288%09%23FFFFFF,red/K00604%09%23FFFFFF,red/K00600%09%23FFFFFF,red/
hsa00780	Biotin metabolism	Metabolism	Metabolism of cofactors and vitamins	2	3	0.857012	1	ENSG00000159267(HLCS),ENSG00000169814(BTD)	http://www.kegg.jp/kegg-bin/show_pathway?map00780/K01435%09%23FFFFFF,red/K01942%09%23FFFFFF,red/
hsa04261	Adrenergic signaling in cardiomyocytes	Organismal Systems	Circulatory system	104	143	0.858908	1	ENSG00000157613(CREB3L1),ENSG00000180509(KCNE1),ENSG00000144891(AGTR1),ENSG00000138031(ADCY3),ENSG00000148660(CAMK2G),ENSG00000118260(CREB1),ENSG00000079337(RAPGEF3),ENSG00000112062(MAPK14),ENSG00000160014(CALM3),ENSG00000171873(ADRA1D),ENSG00000174233(ADCY6),ENSG00000101333(PLCB4),ENSG00000081248(CACNA1S),ENSG00000018625(ATP1A2),ENSG00000092020(PPP2R3C),ENSG00000078304(PPP2R5C),ENSG00000156052(G…	http://www.kegg.jp/kegg-bin/show_pathway?map04261/K04860%09%23FFFFFF,red/K03456%09%23FFFFFF,red/K21290%09%23FFFFFF,red/K05858%09%23FFFFFF,red/K04857%09%23FFFFFF,red/K04845%09%23FFFFFF,red/K04142%09%23FFFFFF,red/K04866%09%23FFFFFF,red/K08050%09%23FFFFFF,red/K11584%09%23FFFFFF,red/K04862%09%23FFFFFF,red/K04851%09%23FFFFFF,red/K12314%09%23FFFFFF,red/K04634%09%23FFFFFF,red/K08048%09%23FFFFFF,red/K021…
hsa04917	Prolactin signaling pathway	Organismal Systems	Endocrine system	50	70	0.859234	1	ENSG00000118689(FOXO3),ENSG00000126561(STAT5A),ENSG00000135374(ELF5),ENSG00000145675(PIK3R1),ENSG00000121879(PIK3CA),ENSG00000148795(CYP17A1),ENSG00000110092(CCND1),ENSG00000120833(SOCS2),ENSG00000148082(SHC3),ENSG00000115415(STAT1),ENSG00000135346(CGA),ENSG00000141655(TNFRSF11A),ENSG00000168610(STAT3),ENSG00000163581(SLC2A2),ENSG00000125347(IRF1),ENSG00000170345(FOS),ENSG00000129946(SHC2),ENSG00…	http://www.kegg.jp/kegg-bin/show_pathway?map04917/K09444%09%23FFFFFF,red/K04369%09%23FFFFFF,red/K04379%09%23FFFFFF,red/K04503%09%23FFFFFF,red/K17447%09%23FFFFFF,red/K04697%09%23FFFFFF,red/K10151%09%23FFFFFF,red/K11224%09%23FFFFFF,red/K05473%09%23FFFFFF,red/K08522%09%23FFFFFF,red/K04368%09%23FFFFFF,red/K04692%09%23FFFFFF,red/K07828%09%23FFFFFF,red/K02649%09%23FFFFFF,red/K00512%09%23FFFFFF,red/K005…
hsa03008	Ribosome biogenesis in eukaryotes	Genetic Information Processing	Translation	55	77	0.867516	1	ENSG00000055044(NOP58),ENSG00000132661(NXT1),ENSG00000101888(NXT2),ENSG00000165733(BMS1),ENSG00000041802(LSG1),ENSG00000135372(NAT10),ENSG00000162231(NXF1),ENSG00000101266(CSNK2A1),ENSG00000058729(RIOK2),ENSG00000167272(POP5),ENSG00000172336(POP7),ENSG00000124787(RPP40),ENSG00000113360(DROSHA),ENSG00000088930(XRN2),ENSG00000132341(RAN),ENSG00000085231(AK6),ENSG00000112159(MDN1),ENSG00000076043(RE…	http://www.kegg.jp/kegg-bin/show_pathway?map03008/K14567%09%23FFFFFF,red/K06943%09%23FFFFFF,red/K14544%09%23FFFFFF,red/K14538%09%23FFFFFF,red/K14546%09%23FFFFFF,red/K07562%09%23FFFFFF,red/K01164%09%23FFFFFF,red/K14539%09%23FFFFFF,red/K14561%09%23FFFFFF,red/K14549%09%23FFFFFF,red/K07936%09%23FFFFFF,red/K13288%09%23FFFFFF,red/K14568%09%23FFFFFF,red/K14566%09%23FFFFFF,red/K14521%09%23FFFFFF,red/K145…
hsa00220	Arginine biosynthesis	Metabolism	Amino acid metabolism	15	22	0.870033	1	ENSG00000120053(GOT1),ENSG00000166123(GPT2),ENSG00000007171(NOS2),ENSG00000118520(ARG1),ENSG00000081181(ARG2),ENSG00000021826(CPS1),ENSG00000125166(GOT2),ENSG00000182890(GLUD2),ENSG00000135423(GLS2),ENSG00000130707(ASS1),ENSG00000148672(GLUD1),ENSG00000161653(NAGS),ENSG00000164867(NOS3),ENSG00000135821(GLUL),ENSG00000126522(ASL)	http://www.kegg.jp/kegg-bin/show_pathway?map00220/K14454%09%23FFFFFF,red/K01476%09%23FFFFFF,red/K14455%09%23FFFFFF,red/K01755%09%23FFFFFF,red/K11067%09%23FFFFFF,red/K00814%09%23FFFFFF,red/K01425%09%23FFFFFF,red/K01948%09%23FFFFFF,red/K01940%09%23FFFFFF,red/K13242%09%23FFFFFF,red/K13241%09%23FFFFFF,red/K01915%09%23FFFFFF,red/K00261%09%23FFFFFF,red/
hsa04662	B cell receptor signaling pathway	Organismal Systems	Immune system	49	69	0.874617	1	ENSG00000072694(FCGR2B),ENSG00000213341(CHUK),ENSG00000171608(PIK3CD),ENSG00000197943(PLCG2),ENSG00000105369(CD79A),ENSG00000105647(PIK3R2),ENSG00000170345(FOS),ENSG00000131196(NFATC1),ENSG00000165458(INPPL1),ENSG00000107758(PPP3CB),ENSG00000010671(BTK),ENSG00000121879(PIK3CA),ENSG00000104365(IKBKB),ENSG00000100906(NFKBIA),ENSG00000145675(PIK3R1),ENSG00000152689(RASGRP3),ENSG00000188386(PPP3R2),E…	http://www.kegg.jp/kegg-bin/show_pathway?map04662/K12560%09%23FFFFFF,red/K07861%09%23FFFFFF,red/K02833%09%23FFFFFF,red/K04348%09%23FFFFFF,red/K04012%09%23FFFFFF,red/K12362%09%23FFFFFF,red/K12230%09%23FFFFFF,red/K17332%09%23FFFFFF,red/K07860%09%23FFFFFF,red/K07369%09%23FFFFFF,red/K04368%09%23FFFFFF,red/K05854%09%23FFFFFF,red/K06507%09%23FFFFFF,red/K07827%09%23FFFFFF,red/K06268%09%23FFFFFF,red/K058…
hsa00603	Glycosphingolipid biosynthesis - globo and isoglobo series	Metabolism	Glycan biosynthesis and metabolism	10	15	0.876811	1	ENSG00000183778(B3GALT5),ENSG00000172461(FUT9),ENSG00000128274(A4GALT),ENSG00000176920(FUT2),ENSG00000049860(HEXB),ENSG00000102393(GLA),ENSG00000213614(HEXA),ENSG00000157350(ST3GAL2),ENSG00000198951(NAGA),ENSG00000174951(FUT1)	http://www.kegg.jp/kegg-bin/show_pathway?map00603/K03877%09%23FFFFFF,red/K12373%09%23FFFFFF,red/K00718%09%23FFFFFF,red/K03368%09%23FFFFFF,red/K01204%09%23FFFFFF,red/K03663%09%23FFFFFF,red/K01189%09%23FFFFFF,red/K01988%09%23FFFFFF,red/
hsa04014	Ras signaling pathway	Environmental Information Processing	Signal transduction	169	231	0.878131	1	ENSG00000128340(RAC2),ENSG00000126458(RRAS),ENSG00000196712(NF1),ENSG00000145431(PDGFC),ENSG00000159337(PLA2G4D),ENSG00000155903(RASA2),ENSG00000144118(RALB),ENSG00000174021(GNG5),ENSG00000171552(BCL2L1),ENSG00000144566(RAB5A),ENSG00000174791(RIN1),ENSG00000134954(ETS1),ENSG00000133818(RRAS2),ENSG00000176533(GNG7),ENSG00000116473(RAP1A),ENSG00000136237(RAPGEF5),ENSG00000121879(PIK3CA),ENSG0000018…	http://www.kegg.jp/kegg-bin/show_pathway?map04014/K05450%09%23FFFFFF,red/K04369%09%23FFFFFF,red/K08091%09%23FFFFFF,red/K07362%09%23FFFFFF,red/K07836%09%23FFFFFF,red/K07831%09%23FFFFFF,red/K17633%09%23FFFFFF,red/K04543%09%23FFFFFF,red/K05091%09%23FFFFFF,red/K07210%09%23FFFFFF,red/K05096%09%23FFFFFF,red/K08773%09%23FFFFFF,red/K04347%09%23FFFFFF,red/K04358%09%23FFFFFF,red/K05103%09%23FFFFFF,red/K043…
hsa05110	Vibrio cholerae infection	Human Diseases	Infectious diseases: Bacterial	35	50	0.882477	1	ENSG00000143882(ATP6V1C2),ENSG00000058262(SEC61A1),ENSG00000250565(ATP6V1E2),ENSG00000165059(PRKACG),ENSG00000184009(ACTG1),ENSG00000155097(ATP6V1C1),ENSG00000155660(PDIA4),ENSG00000136240(KDELR2),ENSG00000147614(ATP6V0D2),ENSG00000113732(ATP6V0E1),ENSG00000197943(PLCG2),ENSG00000162104(ADCY9),ENSG00000100196(KDELR3),ENSG00000131100(ATP6V1E1),ENSG00000136888(ATP6V1G1),ENSG00000171130(ATP6V0E2),EN…	http://www.kegg.jp/kegg-bin/show_pathway?map05110/K08049%09%23FFFFFF,red/K02153%09%23FFFFFF,red/K09582%09%23FFFFFF,red/K05692%09%23FFFFFF,red/K03661%09%23FFFFFF,red/K02155%09%23FFFFFF,red/K02148%09%23FFFFFF,red/K10949%09%23FFFFFF,red/K02146%09%23FFFFFF,red/K09481%09%23FFFFFF,red/K05031%09%23FFFFFF,red/K02152%09%23FFFFFF,red/K02154%09%23FFFFFF,red/K02677%09%23FFFFFF,red/K05859%09%23FFFFFF,red/K021…
hsa05230	Central carbon metabolism in cancer	Human Diseases	Cancers: Overview	43	61	0.882998	1	ENSG00000100644(HIF1A),ENSG00000213281(NRAS),ENSG00000171862(PTEN),ENSG00000174775(HRAS),ENSG00000135423(GLS2),ENSG00000113721(PDGFRB),ENSG00000146648(EGFR),ENSG00000133703(KRAS),ENSG00000141959(PFKL),ENSG00000152256(PDK1),ENSG00000078237(TIGAR),ENSG00000169032(MAP2K1),ENSG00000160211(G6PD),ENSG00000134853(PDGFRA),ENSG00000165731(RET),ENSG00000126934(MAP2K2),ENSG00000226784(PGAM4),ENSG00000157404…	http://www.kegg.jp/kegg-bin/show_pathway?map05230/K00036%09%23FFFFFF,red/K05094%09%23FFFFFF,red/K04377%09%23FFFFFF,red/K13780%09%23FFFFFF,red/K05091%09%23FFFFFF,red/K05099%09%23FFFFFF,red/K05089%09%23FFFFFF,red/K07593%09%23FFFFFF,red/K05092%09%23FFFFFF,red/K04363%09%23FFFFFF,red/K02649%09%23FFFFFF,red/K07203%09%23FFFFFF,red/K08268%09%23FFFFFF,red/K00844%09%23FFFFFF,red/K04368%09%23FFFFFF,red/K050…
hsa00561	Glycerolipid metabolism	Metabolism	Lipid metabolism	42	60	0.897554	1	ENSG00000158669(GPAT4),ENSG00000175445(LPL),ENSG00000153933(DGKE),ENSG00000162407(PLPP3),ENSG00000006530(AGK),ENSG00000149091(DGKZ),ENSG00000196475(GK2),ENSG00000203805(PLPP4),ENSG00000101670(LIPG),ENSG00000132793(LPIN3),ENSG00000137124(ALDH1B1),ENSG00000102393(GLA),ENSG00000166035(LIPC),ENSG00000072210(ALDH3A2),ENSG00000077044(DGKD),ENSG00000134324(LPIN1),ENSG00000143149(ALDH9A1),ENSG00000101577…	http://www.kegg.jp/kegg-bin/show_pathway?map00561/K13517%09%23FFFFFF,red/K00629%09%23FFFFFF,red/K19007%09%23FFFFFF,red/K15728%09%23FFFFFF,red/K13523%09%23FFFFFF,red/K01059%09%23FFFFFF,red/K13506%09%23FFFFFF,red/K22284%09%23FFFFFF,red/K00864%09%23FFFFFF,red/K01189%09%23FFFFFF,red/K00128%09%23FFFFFF,red/K09881%09%23FFFFFF,red/K00011%09%23FFFFFF,red/K18693%09%23FFFFFF,red/K11155%09%23FFFFFF,red/K135…
hsa05210	Colorectal cancer	Human Diseases	Cancers: Specific types	60	85	0.90831	1	ENSG00000116062(MSH6),ENSG00000133703(KRAS),ENSG00000172115(CYCS),ENSG00000105647(PIK3R2),ENSG00000050748(MAPK9),ENSG00000170345(FOS),ENSG00000146648(EGFR),ENSG00000108443(RPS6KB1),ENSG00000006451(RALA),ENSG00000030110(BAK1),ENSG00000157764(BRAF),ENSG00000187323(DCC),ENSG00000152284(TCF7L1),ENSG00000174775(HRAS),ENSG00000153094(BCL2L11),ENSG00000160271(RALGDS),ENSG00000171608(PIK3CD),ENSG00000124…	http://www.kegg.jp/kegg-bin/show_pathway?map05210/K04379%09%23FFFFFF,red/K04388%09%23FFFFFF,red/K13376%09%23FFFFFF,red/K04503%09%23FFFFFF,red/K04369%09%23FFFFFF,red/K04402%09%23FFFFFF,red/K07835%09%23FFFFFF,red/K03511%09%23FFFFFF,red/K08845%09%23FFFFFF,red/K10132%09%23FFFFFF,red/K07203%09%23FFFFFF,red/K08737%09%23FFFFFF,red/K02161%09%23FFFFFF,red/K04448%09%23FFFFFF,red/K08738%09%23FFFFFF,red/K087…
hsa04640	Hematopoietic cell lineage	Organismal Systems	Immune system	68	96	0.910421	1	ENSG00000187266(EPOR),ENSG00000203710(CR1),ENSG00000115232(ITGA4),ENSG00000049130(KITLG),ENSG00000107447(DNTT),ENSG00000108342(CSF3),ENSG00000004468(CD38),ENSG00000185245(GP1BA),ENSG00000232810(TNF),ENSG00000184371(CSF1),ENSG00000156738(MS4A1),ENSG00000095752(IL11),ENSG00000231389(HLA-DPA1),ENSG00000072274(TFRC),ENSG00000241106(HLA-DOB),ENSG00000091409(ITGA6),ENSG00000005884(ITGA3),ENSG0000002650…	http://www.kegg.jp/kegg-bin/show_pathway?map04640/K06256%09%23FFFFFF,red/K06260%09%23FFFFFF,red/K05067%09%23FFFFFF,red/K05055%09%23FFFFFF,red/K04737%09%23FFFFFF,red/K04383%09%23FFFFFF,red/K06485%09%23FFFFFF,red/K05092%09%23FFFFFF,red/K00977%09%23FFFFFF,red/K06483%09%23FFFFFF,red/K05091%09%23FFFFFF,red/K05072%09%23FFFFFF,red/K06454%09%23FFFFFF,red/K04006%09%23FFFFFF,red/K05430%09%23FFFFFF,red/K064…
hsa01524	Platinum drug resistance	Human Diseases	Drug resistance: Antineoplastic	49	70	0.91051	1	ENSG00000170899(GSTA4),ENSG00000147889(CDKN2A),ENSG00000132906(CASP9),ENSG00000023839(ABCC2),ENSG00000101966(XIAP),ENSG00000136868(SLC31A1),ENSG00000243955(GSTA1),ENSG00000141736(ERBB2),ENSG00000172115(CYCS),ENSG00000116062(MSH6),ENSG00000143198(MGST3),ENSG00000213366(GSTM2),ENSG00000105647(PIK3R2),ENSG00000134184(GSTM1),ENSG00000197442(MAP3K5),ENSG00000065621(GSTO2),ENSG00000030110(BAK1),ENSG000…	http://www.kegg.jp/kegg-bin/show_pathway?map01524/K04728%09%23FFFFFF,red/K10132%09%23FFFFFF,red/K08737%09%23FFFFFF,red/K04725%09%23FFFFFF,red/K06625%09%23FFFFFF,red/K16060%09%23FFFFFF,red/K02161%09%23FFFFFF,red/K04390%09%23FFFFFF,red/K14686%09%23FFFFFF,red/K02649%09%23FFFFFF,red/K10847%09%23FFFFFF,red/K14021%09%23FFFFFF,red/K10131%09%23FFFFFF,red/K08731%09%23FFFFFF,red/K03509%09%23FFFFFF,red/K043…
hsa04370	VEGF signaling pathway	Environmental Information Processing	Signal transduction	41	59	0.910922	1	ENSG00000116711(PLA2G4A),ENSG00000112062(MAPK14),ENSG00000107758(PPP3CB),ENSG00000063176(SPHK2),ENSG00000171608(PIK3CD),ENSG00000126583(PRKCG),ENSG00000197943(PLCG2),ENSG00000129946(SHC2),ENSG00000105647(PIK3R2),ENSG00000162889(MAPKAPK2),ENSG00000166501(PRKCB),ENSG00000128052(KDR),ENSG00000188089(PLA2G4E),ENSG00000070831(CDC42),ENSG00000145675(PIK3R1),ENSG00000121879(PIK3CA),ENSG00000176170(SPHK1…	http://www.kegg.jp/kegg-bin/show_pathway?map04370/K05859%09%23FFFFFF,red/K05098%09%23FFFFFF,red/K02833%09%23FFFFFF,red/K04368%09%23FFFFFF,red/K16342%09%23FFFFFF,red/K13242%09%23FFFFFF,red/K08273%09%23FFFFFF,red/K04392%09%23FFFFFF,red/K07828%09%23FFFFFF,red/K05448%09%23FFFFFF,red/K04455%09%23FFFFFF,red/K04399%09%23FFFFFF,red/K04393%09%23FFFFFF,red/K06268%09%23FFFFFF,red/K04348%09%23FFFFFF,red/K119…
hsa05203	Viral carcinogenesis	Human Diseases	Cancers: Overview	147	203	0.910951	1	ENSG00000168610(STAT3),ENSG00000112658(SRF),ENSG00000162924(REL),ENSG00000134308(YWHAQ),ENSG00000133101(CCNA1),ENSG00000100429(HDAC10),ENSG00000177606(JUN),ENSG00000162889(MAPKAPK2),ENSG00000233822(H2BC15),ENSG00000213928(IRF9),ENSG00000078668(VDAC3),ENSG00000082512(TRAF5),ENSG00000276180(H4C9),ENSG00000141682(PMAIP1),ENSG00000114166(KAT2B),ENSG00000147614(ATP6V0D2),ENSG00000072110(ACTN1),ENSG000…	http://www.kegg.jp/kegg-bin/show_pathway?map05203/K16174%09%23FFFFFF,red/K03173%09%23FFFFFF,red/K00922%09%23FFFFFF,red/K04378%09%23FFFFFF,red/K04398%09%23FFFFFF,red/K11254%09%23FFFFFF,red/K02087%09%23FFFFFF,red/K11223%09%23FFFFFF,red/K05760%09%23FFFFFF,red/K11409%09%23FFFFFF,red/K06621%09%23FFFFFF,red/K10587%09%23FFFFFF,red/K03143%09%23FFFFFF,red/K07210%09%23FFFFFF,red/K15979%09%23FFFFFF,red/K161…
hsa04216	Ferroptosis	Cellular Processes	Cell growth and death	28	41	0.911776	1	ENSG00000072274(TFRC),ENSG00000100292(HMOX1),ENSG00000171867(PRNP),ENSG00000165168(CYBB),ENSG00000100983(GSS),ENSG00000138449(SLC40A1),ENSG00000091513(TF),ENSG00000111684(LPCAT3),ENSG00000140941(MAP1LC3B),ENSG00000130066(SAT1),ENSG00000138821(SLC39A8),ENSG00000101460(MAP1LC3A),ENSG00000001084(GCLC),ENSG00000151012(SLC7A11),ENSG00000197142(ACSL5),ENSG00000165637(VDAC2),ENSG00000197111(PCBP2),ENSG0…	http://www.kegg.jp/kegg-bin/show_pathway?map04216/K15041%09%23FFFFFF,red/K21456%09%23FFFFFF,red/K14685%09%23FFFFFF,red/K13624%09%23FFFFFF,red/K00657%09%23FFFFFF,red/K13515%09%23FFFFFF,red/K13869%09%23FFFFFF,red/K12889%09%23FFFFFF,red/K13625%09%23FFFFFF,red/K05634%09%23FFFFFF,red/K15040%09%23FFFFFF,red/K06503%09%23FFFFFF,red/K00510%09%23FFFFFF,red/K11205%09%23FFFFFF,red/K01897%09%23FFFFFF,red/K083…
hsa00510	N-Glycan biosynthesis	Metabolism	Glycan biosynthesis and metabolism	33	48	0.91339	1	ENSG00000129562(DAD1),ENSG00000152127(MGAT5),ENSG00000128268(MGAT3),ENSG00000253710(ALG11),ENSG00000120697(ALG5),ENSG00000115275(MOGS),ENSG00000172269(DPAGT1),ENSG00000161013(MGAT4B),ENSG00000214160(ALG3),ENSG00000117411(B4GALT2),ENSG00000086062(B4GALT1),ENSG00000163527(STT3B),ENSG00000167130(DOLPP1),ENSG00000179085(DPM3),ENSG00000136908(DPM2),ENSG00000033170(FUT8),ENSG00000088035(ALG6),ENSG00000…	http://www.kegg.jp/kegg-bin/show_pathway?map00510/K09658%09%23FFFFFF,red/K12668%09%23FFFFFF,red/K00729%09%23FFFFFF,red/K00736%09%23FFFFFF,red/K07966%09%23FFFFFF,red/K03842%09%23FFFFFF,red/K09659%09%23FFFFFF,red/K00738%09%23FFFFFF,red/K03848%09%23FFFFFF,red/K07968%09%23FFFFFF,red/K12669%09%23FFFFFF,red/K00778%09%23FFFFFF,red/K07432%09%23FFFFFF,red/K00737%09%23FFFFFF,red/K07967%09%23FFFFFF,red/K038…
hsa01040	Biosynthesis of unsaturated fatty acids	Metabolism	Lipid metabolism	18	27	0.913583	1	ENSG00000149084(HSD17B12),ENSG00000164181(ELOVL7),ENSG00000161533(ACOX1),ENSG00000149485(FADS1),ENSG00000099194(SCD),ENSG00000206527(HACD2),ENSG00000087008(ACOX3),ENSG00000134824(FADS2),ENSG00000118402(ELOVL4),ENSG00000136881(BAAT),ENSG00000188921(HACD4),ENSG00000197977(ELOVL2),ENSG00000145284(SCD5),ENSG00000074696(HACD3),ENSG00000116171(SCP2),ENSG00000066322(ELOVL1),ENSG00000133835(HSD17B4),ENSG…	http://www.kegg.jp/kegg-bin/show_pathway?map01040/K10224%09%23FFFFFF,red/K10251%09%23FFFFFF,red/K10703%09%23FFFFFF,red/K00232%09%23FFFFFF,red/K00507%09%23FFFFFF,red/K10226%09%23FFFFFF,red/K00659%09%23FFFFFF,red/K10247%09%23FFFFFF,red/K10249%09%23FFFFFF,red/K08764%09%23FFFFFF,red/K12405%09%23FFFFFF,red/K17360%09%23FFFFFF,red/K10205%09%23FFFFFF,red/K10250%09%23FFFFFF,red/
hsa04723	Retrograde endocannabinoid signaling	Organismal Systems	Nervous system	101	141	0.913874	1	ENSG00000176533(GNG7),ENSG00000111886(GABRR2),ENSG00000150995(ITPR1),ENSG00000102001(CACNA1F),ENSG00000174021(GNG5),ENSG00000165059(PRKACG),ENSG00000157388(CACNA1D),ENSG00000172354(GNB2),ENSG00000182621(PLCB1),ENSG00000160194(NDUFV3),ENSG00000163285(GABRG1),ENSG00000155897(ADCY8),ENSG00000129467(ADCY4),ENSG00000185633(NDUFA4L2),ENSG00000162989(KCNJ3),ENSG00000078369(GNB1),ENSG00000078295(ADCY2),E…	http://www.kegg.jp/kegg-bin/show_pathway?map04723/K05175%09%23FFFFFF,red/K08043%09%23FFFFFF,red/K04853%09%23FFFFFF,red/K05185%09%23FFFFFF,red/K03946%09%23FFFFFF,red/K19663%09%23FFFFFF,red/K13985%09%23FFFFFF,red/K04440%09%23FFFFFF,red/K04960%09%23FFFFFF,red/K04545%09%23FFFFFF,red/K05858%09%23FFFFFF,red/K04543%09%23FFFFFF,red/K08044%09%23FFFFFF,red/K04603%09%23FFFFFF,red/K04958%09%23FFFFFF,red/K039…
hsa04270	Vascular smooth muscle contraction	Organismal Systems	Circulatory system	92	129	0.918546	1	ENSG00000140795(MYLK3),ENSG00000158786(PLA2G2F),ENSG00000148926(ADM),ENSG00000174233(ADCY6),ENSG00000135643(KCNMB4),ENSG00000138031(ADCY3),ENSG00000145936(KCNMB1),ENSG00000078401(EDN1),ENSG00000072062(PRKACA),ENSG00000170214(ADRA1B),ENSG00000120063(GNA13),ENSG00000092841(MYL6),ENSG00000215262(KCNU1),ENSG00000027075(PRKCH),ENSG00000142875(PRKACB),ENSG00000121281(ADCY7),ENSG00000151067(CACNA1C),ENS…	http://www.kegg.jp/kegg-bin/show_pathway?map04270/K04166%09%23FFFFFF,red/K04226%09%23FFFFFF,red/K12330%09%23FFFFFF,red/K04850%09%23FFFFFF,red/K04938%09%23FFFFFF,red/K04227%09%23FFFFFF,red/K12318%09%23FFFFFF,red/K04345%09%23FFFFFF,red/K07532%09%23FFFFFF,red/K04369%09%23FFFFFF,red/K08041%09%23FFFFFF,red/K05858%09%23FFFFFF,red/K08449%09%23FFFFFF,red/K02183%09%23FFFFFF,red/K08043%09%23FFFFFF,red/K026…
hsa04012	ErbB signaling pathway	Environmental Information Processing	Signal transduction	59	84	0.918622	1	ENSG00000157764(BRAF),ENSG00000097007(ABL1),ENSG00000178568(ERBB4),ENSG00000174775(HRAS),ENSG00000171608(PIK3CD),ENSG00000124762(CDKN1A),ENSG00000197943(PLCG2),ENSG00000143322(ABL2),ENSG00000133703(KRAS),ENSG00000141736(ERBB2),ENSG00000105647(PIK3R2),ENSG00000050748(MAPK9),ENSG00000129946(SHC2),ENSG00000130669(PAK4),ENSG00000174808(BTC),ENSG00000065559(MAP2K4),ENSG00000185737(NRG3),ENSG0000014664…	http://www.kegg.jp/kegg-bin/show_pathway?map04012/K05859%09%23FFFFFF,red/K07828%09%23FFFFFF,red/K04377%09%23FFFFFF,red/K17448%09%23FFFFFF,red/K17447%09%23FFFFFF,red/K07827%09%23FFFFFF,red/K04361%09%23FFFFFF,red/K05736%09%23FFFFFF,red/K17449%09%23FFFFFF,red/K05735%09%23FFFFFF,red/K08887%09%23FFFFFF,red/K05085%09%23FFFFFF,red/K04409%09%23FFFFFF,red/K04431%09%23FFFFFF,red/K07365%09%23FFFFFF,red/K088…
hsa04960	Aldosterone-regulated sodium reabsorption	Organismal Systems	Excretory system	25	37	0.919336	1	ENSG00000168447(SCNN1B),ENSG00000101892(ATP1B4),ENSG00000163399(ATP1A1),ENSG00000154229(PRKCA),ENSG00000129244(ATP1B2),ENSG00000049759(NEDD4L),ENSG00000143153(ATP1B1),ENSG00000175793(SFN),ENSG00000133703(KRAS),ENSG00000169047(IRS1),ENSG00000069849(ATP1B3),ENSG00000145675(PIK3R1),ENSG00000065054(SLC9A3R2),ENSG00000121879(PIK3CA),ENSG00000151704(KCNJ1),ENSG00000150201(FXYD4),ENSG00000166501(PRKCB),…	http://www.kegg.jp/kegg-bin/show_pathway?map04960/K06276%09%23FFFFFF,red/K02677%09%23FFFFFF,red/K13302%09%23FFFFFF,red/K06644%09%23FFFFFF,red/K02649%09%23FFFFFF,red/K04827%09%23FFFFFF,red/K00922%09%23FFFFFF,red/K13305%09%23FFFFFF,red/K04825%09%23FFFFFF,red/K13359%09%23FFFFFF,red/K07827%09%23FFFFFF,red/K04995%09%23FFFFFF,red/K01539%09%23FFFFFF,red/K19662%09%23FFFFFF,red/K16172%09%23FFFFFF,red/K133…
hsa00062	Fatty acid elongation	Metabolism	Lipid metabolism	20	30	0.920952	1	ENSG00000084754(HADHA),ENSG00000164181(ELOVL7),ENSG00000116353(MECR),ENSG00000138029(HADHB),ENSG00000149084(HSD17B12),ENSG00000159445(THEM4),ENSG00000136379(ABHD17C),ENSG00000206527(HACD2),ENSG00000074696(HACD3),ENSG00000138796(HADH),ENSG00000129968(ABHD17A),ENSG00000127884(ECHS1),ENSG00000118402(ELOVL4),ENSG00000131238(PPT1),ENSG00000188921(HACD4),ENSG00000197977(ELOVL2),ENSG00000097021(ACOT7),E…	http://www.kegg.jp/kegg-bin/show_pathway?map00062/K01074%09%23FFFFFF,red/K07515%09%23FFFFFF,red/K07511%09%23FFFFFF,red/K10250%09%23FFFFFF,red/K10251%09%23FFFFFF,red/K01076%09%23FFFFFF,red/K10205%09%23FFFFFF,red/K16339%09%23FFFFFF,red/K00022%09%23FFFFFF,red/K10247%09%23FFFFFF,red/K10249%09%23FFFFFF,red/K10703%09%23FFFFFF,red/K17360%09%23FFFFFF,red/K07512%09%23FFFFFF,red/K07509%09%23FFFFFF,red/
hsa05410	Hypertrophic cardiomyopathy (HCM)	Human Diseases	Cardiovascular diseases	56	80	0.921673	1	ENSG00000111725(PRKAB1),ENSG00000067191(CACNB1),ENSG00000164171(ITGA2),ENSG00000155657(TTN),ENSG00000105605(CACNG7),ENSG00000160808(MYL3),ENSG00000157445(CACNA2D3),ENSG00000159640(ACE),ENSG00000106617(PRKAG2),ENSG00000198626(RYR2),ENSG00000184009(ACTG1),ENSG00000102001(CACNA1F),ENSG00000167460(TPM4),ENSG00000136244(IL6),ENSG00000150093(ITGB1),ENSG00000173402(DAG1),ENSG00000166862(CACNG2),ENSG0000…	http://www.kegg.jp/kegg-bin/show_pathway?map05410/K12565%09%23FFFFFF,red/K06483%09%23FFFFFF,red/K13377%09%23FFFFFF,red/K16366%09%23FFFFFF,red/K06584%09%23FFFFFF,red/K12567%09%23FFFFFF,red/K13375%09%23FFFFFF,red/K04868%09%23FFFFFF,red/K06493%09%23FFFFFF,red/K04867%09%23FFFFFF,red/K04962%09%23FFFFFF,red/K12568%09%23FFFFFF,red/K07198%09%23FFFFFF,red/K04853%09%23FFFFFF,red/K06586%09%23FFFFFF,red/K103…
hsa03430	Mismatch repair	Genetic Information Processing	Replication and repair	15	23	0.925869	1	ENSG00000111445(RFC5),ENSG00000095002(MSH2),ENSG00000204086(RPA4),ENSG00000122512(PMS2),ENSG00000174371(EXO1),ENSG00000035928(RFC1),ENSG00000133119(RFC3),ENSG00000132383(RPA1),ENSG00000113318(MSH3),ENSG00000116062(MSH6),ENSG00000132646(PCNA),ENSG00000106028(SSBP1),ENSG00000119684(MLH3),ENSG00000163918(RFC4),ENSG00000049541(RFC2)	http://www.kegg.jp/kegg-bin/show_pathway?map03430/K10756%09%23FFFFFF,red/K07466%09%23FFFFFF,red/K08739%09%23FFFFFF,red/K04802%09%23FFFFFF,red/K08737%09%23FFFFFF,red/K10858%09%23FFFFFF,red/K08736%09%23FFFFFF,red/K10755%09%23FFFFFF,red/K03111%09%23FFFFFF,red/K10741%09%23FFFFFF,red/K10754%09%23FFFFFF,red/K10746%09%23FFFFFF,red/K08735%09%23FFFFFF,red/
hsa04964	Proximal tubule bicarbonate reclamation	Organismal Systems	Excretory system	15	23	0.925869	1	ENSG00000069849(ATP1B3),ENSG00000163399(ATP1A1),ENSG00000101892(ATP1B4),ENSG00000129244(ATP1B2),ENSG00000143153(ATP1B1),ENSG00000135423(GLS2),ENSG00000148672(GLUD1),ENSG00000014641(MDH1),ENSG00000104267(CA2),ENSG00000124253(PCK1),ENSG00000188338(SLC38A3),ENSG00000182890(GLUD2),ENSG00000018625(ATP1A2),ENSG00000080493(SLC4A4),ENSG00000240583(AQP1)	http://www.kegg.jp/kegg-bin/show_pathway?map04964/K18245%09%23FFFFFF,red/K13576%09%23FFFFFF,red/K00261%09%23FFFFFF,red/K09864%09%23FFFFFF,red/K01596%09%23FFFFFF,red/K13575%09%23FFFFFF,red/K00025%09%23FFFFFF,red/K01539%09%23FFFFFF,red/K01540%09%23FFFFFF,red/K01425%09%23FFFFFF,red/
hsa05231	Choline metabolism in cancer	Human Diseases	Cancers: Overview	69	98	0.92631	1	ENSG00000100644(HIF1A),ENSG00000132970(WASF3),ENSG00000107643(MAPK8),ENSG00000185591(SP1),ENSG00000102780(DGKH),ENSG00000129353(SLC44A2),ENSG00000213281(NRAS),ENSG00000169750(RAC3),ENSG00000186111(PIP5K1C),ENSG00000160271(RALGDS),ENSG00000112290(WASF1),ENSG00000174775(HRAS),ENSG00000075651(PLD1),ENSG00000136267(DGKB),ENSG00000113721(PDGFRB),ENSG00000204385(SLC44A4),ENSG00000146648(EGFR),ENSG00000…	http://www.kegg.jp/kegg-bin/show_pathway?map05231/K04379%09%23FFFFFF,red/K02833%09%23FFFFFF,red/K06276%09%23FFFFFF,red/K08199%09%23FFFFFF,red/K00994%09%23FFFFFF,red/K00901%09%23FFFFFF,red/K04368%09%23FFFFFF,red/K02677%09%23FFFFFF,red/K08268%09%23FFFFFF,red/K00968%09%23FFFFFF,red/K01115%09%23FFFFFF,red/K07207%09%23FFFFFF,red/K06515%09%23FFFFFF,red/K02649%09%23FFFFFF,red/K15282%09%23FFFFFF,red/K141…
hsa00240	Pyrimidine metabolism	Metabolism	Nucleotide metabolism	37	54	0.927908	1	ENSG00000205309(NT5M),ENSG00000197586(ENTPD6),ENSG00000100024(UPB1),ENSG00000198805(PNP),ENSG00000048392(RRM2B),ENSG00000197594(ENPP1),ENSG00000155085(AK9),ENSG00000167325(RRM1),ENSG00000188641(DPYD),ENSG00000162368(CMPK1),ENSG00000179958(DCTPP1),ENSG00000187097(ENTPD5),ENSG00000168032(ENTPD3),ENSG00000128951(DUT),ENSG00000197217(ENTPD4),ENSG00000135318(NT5E),ENSG00000114491(UMPS),ENSG00000188833…	http://www.kegg.jp/kegg-bin/show_pathway?map00240/K00893%09%23FFFFFF,red/K01493%09%23FFFFFF,red/K01510%09%23FFFFFF,red/K13809%09%23FFFFFF,red/K00943%09%23FFFFFF,red/K01937%09%23FFFFFF,red/K10808%09%23FFFFFF,red/K01511%09%23FFFFFF,red/K03783%09%23FFFFFF,red/K18533%09%23FFFFFF,red/K13800%09%23FFFFFF,red/K00876%09%23FFFFFF,red/K13421%09%23FFFFFF,red/K11540%09%23FFFFFF,red/K00757%09%23FFFFFF,red/K014…
hsa04973	Carbohydrate digestion and absorption	Organismal Systems	Digestive system	29	43	0.932771	1	ENSG00000115850(LCT),ENSG00000129244(ATP1B2),ENSG00000143153(ATP1B1),ENSG00000159399(HK2),ENSG00000101892(ATP1B4),ENSG00000163399(ATP1A1),ENSG00000152254(G6PC2),ENSG00000257335(MGAM),ENSG00000243480(AMY2A),ENSG00000237763(AMY1A),ENSG00000240038(AMY2B),ENSG00000142583(SLC2A5),ENSG00000166501(PRKCB),ENSG00000090402(SI),ENSG00000100170(SLC5A1),ENSG00000121879(PIK3CA),ENSG00000157388(CACNA1D),ENSG000…	http://www.kegg.jp/kegg-bin/show_pathway?map04973/K01084%09%23FFFFFF,red/K01229%09%23FFFFFF,red/K14158%09%23FFFFFF,red/K07593%09%23FFFFFF,red/K04851%09%23FFFFFF,red/K08143%09%23FFFFFF,red/K12047%09%23FFFFFF,red/K19662%09%23FFFFFF,red/K00844%09%23FFFFFF,red/K02649%09%23FFFFFF,red/K01203%09%23FFFFFF,red/K01176%09%23FFFFFF,red/K01540%09%23FFFFFF,red/K00922%09%23FFFFFF,red/K04626%09%23FFFFFF,red/K015…
hsa05214	Glioma	Human Diseases	Cancers: Specific types	52	75	0.934318	1	ENSG00000105810(CDK6),ENSG00000078061(ARAF),ENSG00000130222(GADD45G),ENSG00000121879(PIK3CA),ENSG00000178372(CALML5),ENSG00000101412(E2F1),ENSG00000145675(PIK3R1),ENSG00000139687(RB1),ENSG00000122008(POLK),ENSG00000148082(SHC3),ENSG00000110092(CCND1),ENSG00000166501(PRKCB),ENSG00000197943(PLCG2),ENSG00000105647(PIK3R2),ENSG00000129946(SHC2),ENSG00000126583(PRKCG),ENSG00000030110(BAK1),ENSG0000014…	http://www.kegg.jp/kegg-bin/show_pathway?map05214/K05869%09%23FFFFFF,red/K04503%09%23FFFFFF,red/K04369%09%23FFFFFF,red/K04368%09%23FFFFFF,red/K14021%09%23FFFFFF,red/K06643%09%23FFFFFF,red/K04365%09%23FFFFFF,red/K02677%09%23FFFFFF,red/K08794%09%23FFFFFF,red/K00922%09%23FFFFFF,red/K19662%09%23FFFFFF,red/K02091%09%23FFFFFF,red/K09389%09%23FFFFFF,red/K07203%09%23FFFFFF,red/K02833%09%23FFFFFF,red/K043…
hsa00564	Glycerophospholipid metabolism	Metabolism	Lipid metabolism	68	97	0.934458	1	ENSG00000102125(TAZ),ENSG00000087253(LPCAT2),ENSG00000101577(LPIN2),ENSG00000159337(PLA2G4D),ENSG00000032444(PNPLA6),ENSG00000167588(GPD1),ENSG00000241878(PISD),ENSG00000077044(DGKD),ENSG00000026652(AGPAT4),ENSG00000125505(MBOAT7),ENSG00000134324(LPIN1),ENSG00000170890(PLA2G1B),ENSG00000152642(GPD1L),ENSG00000067113(PLPP1),ENSG00000174915(PTDSS2),ENSG00000187980(PLA2G2C),ENSG00000111666(CHPT1),EN…	http://www.kegg.jp/kegg-bin/show_pathway?map00564/K00901%09%23FFFFFF,red/K13516%09%23FFFFFF,red/K08730%09%23FFFFFF,red/K14676%09%23FFFFFF,red/K01080%09%23FFFFFF,red/K13513%09%23FFFFFF,red/K00981%09%23FFFFFF,red/K00994%09%23FFFFFF,red/K16342%09%23FFFFFF,red/K06128%09%23FFFFFF,red/K18693%09%23FFFFFF,red/K00967%09%23FFFFFF,red/K00551%09%23FFFFFF,red/K08744%09%23FFFFFF,red/K19007%09%23FFFFFF,red/K008…
hsa00061	Fatty acid biosynthesis	Metabolism	Lipid metabolism	8	13	0.934915	1	ENSG00000151726(ACSL1),ENSG00000278540(ACACA),ENSG00000076555(ACACB),ENSG00000197142(ACSL5),ENSG00000130377(ACSBG2),ENSG00000123983(ACSL3),ENSG00000152463(OLAH),ENSG00000103740(ACSBG1)	http://www.kegg.jp/kegg-bin/show_pathway?map00061/K01071%09%23FFFFFF,red/K01946%09%23FFFFFF,red/K15013%09%23FFFFFF,red/K01897%09%23FFFFFF,red/K11262%09%23FFFFFF,red/
hsa04110	Cell cycle	Cellular Processes	Cell growth and death	87	123	0.934988	1	ENSG00000100297(MCM5),ENSG00000123374(CDK2),ENSG00000105325(FZR1),ENSG00000004897(CDC27),ENSG00000147082(CCNB3),ENSG00000214102(WEE2),ENSG00000135446(CDK4),ENSG00000119699(TGFB3),ENSG00000007968(E2F2),ENSG00000113558(SKP1),ENSG00000080839(RBL1),ENSG00000005339(CREBBP),ENSG00000097046(CDC7),ENSG00000092969(TGFB2),ENSG00000134058(CDK7),ENSG00000164924(YWHAZ),ENSG00000112742(TTK),ENSG00000132646(PCN…	http://www.kegg.jp/kegg-bin/show_pathway?map04110/K06626%09%23FFFFFF,red/K12456%09%23FFFFFF,red/K06669%09%23FFFFFF,red/K05868%09%23FFFFFF,red/K06622%09%23FFFFFF,red/K03875%09%23FFFFFF,red/K05866%09%23FFFFFF,red/K02091%09%23FFFFFF,red/K16332%09%23FFFFFF,red/K06067%09%23FFFFFF,red/K03350%09%23FFFFFF,red/K03094%09%23FFFFFF,red/K06644%09%23FFFFFF,red/K06623%09%23FFFFFF,red/K06621%09%23FFFFFF,red/K044…
hsa00785	Lipoic acid metabolism	Metabolism	Metabolism of cofactors and vitamins	1	2	0.943352	1	ENSG00000121897(LIAS)	http://www.kegg.jp/kegg-bin/show_pathway?map00785/K03644%09%23FFFFFF,red/
hsa05144	Malaria	Human Diseases	Infectious diseases: Parasitic	33	49	0.943771	1	ENSG00000105976(MET),ENSG00000090339(ICAM1),ENSG00000135218(CD36),ENSG00000169231(THBS3),ENSG00000108691(CCL2),ENSG00000105329(TGFB1),ENSG00000150782(IL18),ENSG00000136244(IL6),ENSG00000186340(THBS2),ENSG00000213809(KLRK1),ENSG00000092969(TGFB2),ENSG00000108342(CSF3),ENSG00000261371(PECAM1),ENSG00000119699(TGFB3),ENSG00000102245(CD40LG),ENSG00000137801(THBS1),ENSG00000136869(TLR4),ENSG00000101017…	http://www.kegg.jp/kegg-bin/show_pathway?map05144/K04659%09%23FFFFFF,red/K10159%09%23FFFFFF,red/K06259%09%23FFFFFF,red/K03160%09%23FFFFFF,red/K05423%09%23FFFFFF,red/K04687%09%23FFFFFF,red/K13375%09%23FFFFFF,red/K05443%09%23FFFFFF,red/K06471%09%23FFFFFF,red/K13823%09%23FFFFFF,red/K05482%09%23FFFFFF,red/K10160%09%23FFFFFF,red/K14624%09%23FFFFFF,red/K05718%09%23FFFFFF,red/K13377%09%23FFFFFF,red/K064…
hsa04914	Progesterone-mediated oocyte maturation	Organismal Systems	Endocrine system	69	99	0.946604	1	ENSG00000121879(PIK3CA),ENSG00000177189(RPS6KA3),ENSG00000080824(HSP90AA1),ENSG00000079616(KIF22),ENSG00000127955(GNAI1),ENSG00000165059(PRKACG),ENSG00000114353(GNAI2),ENSG00000145675(PIK3R1),ENSG00000157456(CCNB2),ENSG00000158402(CDC25C),ENSG00000065135(GNAI3),ENSG00000137449(CPEB2),ENSG00000176248(ANAPC2),ENSG00000169679(BUB1),ENSG00000087586(AURKA),ENSG00000185386(MAPK11),ENSG00000152270(PDE3B…	http://www.kegg.jp/kegg-bin/show_pathway?map04914/K08048%09%23FFFFFF,red/K02206%09%23FFFFFF,red/K08845%09%23FFFFFF,red/K05867%09%23FFFFFF,red/K07827%09%23FFFFFF,red/K04365%09%23FFFFFF,red/K05866%09%23FFFFFF,red/K08049%09%23FFFFFF,red/K06633%09%23FFFFFF,red/K04441%09%23FFFFFF,red/K08044%09%23FFFFFF,red/K03364%09%23FFFFFF,red/K10403%09%23FFFFFF,red/K05087%09%23FFFFFF,red/K08041%09%23FFFFFF,red/K043…
hsa04910	Insulin signaling pathway	Organismal Systems	Endocrine system	96	136	0.947212	1	ENSG00000165699(TSC1),ENSG00000186298(PPP1CC),ENSG00000106617(PRKAG2),ENSG00000165140(FBP1),ENSG00000185950(IRS2),ENSG00000148082(SHC3),ENSG00000167193(CRK),ENSG00000103197(TSC2),ENSG00000140992(PDPK1),ENSG00000111725(PRKAB1),ENSG00000164776(PHKG1),ENSG00000120833(SOCS2),ENSG00000100994(PYGB),ENSG00000121879(PIK3CA),ENSG00000213639(PPP1CB),ENSG00000104365(IKBKB),ENSG00000178372(CALML5),ENSG000001…	http://www.kegg.jp/kegg-bin/show_pathway?map04910/K17448%09%23FFFFFF,red/K00922%09%23FFFFFF,red/K07196%09%23FFFFFF,red/K07199%09%23FFFFFF,red/K04695%09%23FFFFFF,red/K02649%09%23FFFFFF,red/K08845%09%23FFFFFF,red/K07194%09%23FFFFFF,red/K07205%09%23FFFFFF,red/K06276%09%23FFFFFF,red/K04438%09%23FFFFFF,red/K06279%09%23FFFFFF,red/K00688%09%23FFFFFF,red/K07201%09%23FFFFFF,red/K07187%09%23FFFFFF,red/K071…
hsa04922	Glucagon signaling pathway	Organismal Systems	Endocrine system	71	102	0.950868	1	ENSG00000182621(PLCB1),ENSG00000100994(PYGB),ENSG00000178363(CALML3),ENSG00000165059(PRKACG),ENSG00000132356(PRKAA1),ENSG00000186951(PPARA),ENSG00000102893(PHKB),ENSG00000142178(SIK1),ENSG00000178372(CALML5),ENSG00000150995(ITPR1),ENSG00000106633(GCK),ENSG00000044446(PHKA2),ENSG00000188386(PPP3R2),ENSG00000184347(SLIT3),ENSG00000152270(PDE3B),ENSG00000100393(EP300),ENSG00000160741(CRTC2),ENSG0000…	http://www.kegg.jp/kegg-bin/show_pathway?map04922/K17491%09%23FFFFFF,red/K09047%09%23FFFFFF,red/K07190%09%23FFFFFF,red/K05259%09%23FFFFFF,red/K07202%09%23FFFFFF,red/K01084%09%23FFFFFF,red/K01596%09%23FFFFFF,red/K00693%09%23FFFFFF,red/K11262%09%23FFFFFF,red/K07299%09%23FFFFFF,red/K07201%09%23FFFFFF,red/K05858%09%23FFFFFF,red/K07198%09%23FFFFFF,red/K00873%09%23FFFFFF,red/K12407%09%23FFFFFF,red/K080…
hsa04923	Regulation of lipolysis in adipocytes	Organismal Systems	Endocrine system	37	55	0.952833	1	ENSG00000121879(PIK3CA),ENSG00000169252(ADRB2),ENSG00000065135(GNAI3),ENSG00000133124(IRS4),ENSG00000127955(GNAI1),ENSG00000165059(PRKACG),ENSG00000050628(PTGER3),ENSG00000114353(GNAI2),ENSG00000145675(PIK3R1),ENSG00000177666(PNPLA2),ENSG00000165409(TSHR),ENSG00000152270(PDE3B),ENSG00000138669(PRKG2),ENSG00000043591(ADRB1),ENSG00000135346(CGA),ENSG00000078295(ADCY2),ENSG00000166819(PLIN1),ENSG000…	http://www.kegg.jp/kegg-bin/show_pathway?map04923/K08048%09%23FFFFFF,red/K00509%09%23FFFFFF,red/K04260%09%23FFFFFF,red/K11987%09%23FFFFFF,red/K07376%09%23FFFFFF,red/K07188%09%23FFFFFF,red/K08046%09%23FFFFFF,red/K17446%09%23FFFFFF,red/K04142%09%23FFFFFF,red/K04345%09%23FFFFFF,red/K16172%09%23FFFFFF,red/K04630%09%23FFFFFF,red/K04143%09%23FFFFFF,red/K04249%09%23FFFFFF,red/K08049%09%23FFFFFF,red/K080…
hsa03440	Homologous recombination	Genetic Information Processing	Replication and repair	27	41	0.954589	1	ENSG00000177302(TOP3A),ENSG00000204086(RPA4),ENSG00000163322(ABRAXAS1),ENSG00000108384(RAD51C),ENSG00000132383(RPA1),ENSG00000197275(RAD54B),ENSG00000020922(MRE11),ENSG00000149311(ATM),ENSG00000085999(RAD54L),ENSG00000087206(UIMC1),ENSG00000139618(BRCA2),ENSG00000172732(MUS81),ENSG00000100038(TOP3B),ENSG00000106028(SSBP1),ENSG00000197299(BLM),ENSG00000163781(TOPBP1),ENSG00000185515(BRCC3),ENSG000…	http://www.kegg.jp/kegg-bin/show_pathway?map03440/K10870%09%23FFFFFF,red/K03111%09%23FFFFFF,red/K20776%09%23FFFFFF,red/K10881%09%23FFFFFF,red/K07466%09%23FFFFFF,red/K10865%09%23FFFFFF,red/K03165%09%23FFFFFF,red/K10875%09%23FFFFFF,red/K04728%09%23FFFFFF,red/K08991%09%23FFFFFF,red/K10879%09%23FFFFFF,red/K15362%09%23FFFFFF,red/K04482%09%23FFFFFF,red/K10877%09%23FFFFFF,red/K10741%09%23FFFFFF,red/K118…
hsa01522	Endocrine resistance	Human Diseases	Drug resistance: Antineoplastic	65	94	0.955057	1	ENSG00000148082(SHC3),ENSG00000129467(ADCY4),ENSG00000155897(ADCY8),ENSG00000123080(CDKN2C),ENSG00000110092(CCND1),ENSG00000148400(NOTCH1),ENSG00000177606(JUN),ENSG00000078295(ADCY2),ENSG00000074181(NOTCH3),ENSG00000078061(ARAF),ENSG00000121879(PIK3CA),ENSG00000101412(E2F1),ENSG00000145675(PIK3R1),ENSG00000139687(RB1),ENSG00000165059(PRKACG),ENSG00000007968(E2F2),ENSG00000135446(CDK4),ENSG0000011…	http://www.kegg.jp/kegg-bin/show_pathway?map01522/K17454%09%23FFFFFF,red/K02833%09%23FFFFFF,red/K06279%09%23FFFFFF,red/K01398%09%23FFFFFF,red/K17449%09%23FFFFFF,red/K08043%09%23FFFFFF,red/K06625%09%23FFFFFF,red/K04368%09%23FFFFFF,red/K17447%09%23FFFFFF,red/K09389%09%23FFFFFF,red/K04365%09%23FFFFFF,red/K21635%09%23FFFFFF,red/K18452%09%23FFFFFF,red/K07828%09%23FFFFFF,red/K08523%09%23FFFFFF,red/K044…
hsa00290	Valine, leucine and isoleucine biosynthesis	Metabolism	Amino acid metabolism	2	4	0.955705	1	ENSG00000135094(SDS),ENSG00000105552(BCAT2)	http://www.kegg.jp/kegg-bin/show_pathway?map00290/K17989%09%23FFFFFF,red/K00826%09%23FFFFFF,red/
hsa05213	Endometrial cancer	Human Diseases	Cancers: Specific types	39	58	0.95676	1	ENSG00000121879(PIK3CA),ENSG00000136997(MYC),ENSG00000145675(PIK3R1),ENSG00000066032(CTNNA2),ENSG00000134982(APC),ENSG00000078061(ARAF),ENSG00000118689(FOXO3),ENSG00000130222(GADD45G),ENSG00000044115(CTNNA1),ENSG00000183230(CTNNA3),ENSG00000122008(POLK),ENSG00000140992(PDPK1),ENSG00000110092(CCND1),ENSG00000030110(BAK1),ENSG00000157764(BRAF),ENSG00000124762(CDKN1A),ENSG00000171608(PIK3CD),ENSG000…	http://www.kegg.jp/kegg-bin/show_pathway?map05213/K02085%09%23FFFFFF,red/K01110%09%23FFFFFF,red/K02833%09%23FFFFFF,red/K00922%09%23FFFFFF,red/K04377%09%23FFFFFF,red/K06272%09%23FFFFFF,red/K05691%09%23FFFFFF,red/K06276%09%23FFFFFF,red/K05083%09%23FFFFFF,red/K02649%09%23FFFFFF,red/K04399%09%23FFFFFF,red/K04357%09%23FFFFFF,red/K06625%09%23FFFFFF,red/K04503%09%23FFFFFF,red/K07827%09%23FFFFFF,red/K140…
hsa05221	Acute myeloid leukemia	Human Diseases	Cancers: Specific types	44	65	0.956978	1	ENSG00000213281(NRAS),ENSG00000148737(TCF7L2),ENSG00000173801(JUP),ENSG00000140464(PML),ENSG00000109320(NFKB1),ENSG00000108443(RPS6KB1),ENSG00000133703(KRAS),ENSG00000174775(HRAS),ENSG00000137193(PIM1),ENSG00000164400(CSF2),ENSG00000152284(TCF7L1),ENSG00000173757(STAT5B),ENSG00000081059(TCF7),ENSG00000169032(MAP2K1),ENSG00000005381(MPO),ENSG00000182578(CSF1R),ENSG00000269335(IKBKG),ENSG0000015740…	http://www.kegg.jp/kegg-bin/show_pathway?map05221/K04368%09%23FFFFFF,red/K08806%09%23FFFFFF,red/K11224%09%23FFFFFF,red/K05427%09%23FFFFFF,red/K04491%09%23FFFFFF,red/K04369%09%23FFFFFF,red/K00922%09%23FFFFFF,red/K09055%09%23FFFFFF,red/K04692%09%23FFFFFF,red/K10054%09%23FFFFFF,red/K04688%09%23FFFFFF,red/K07205%09%23FFFFFF,red/K10056%09%23FFFFFF,red/K02833%09%23FFFFFF,red/K10789%09%23FFFFFF,red/K050…
hsa03022	Basal transcription factors	Genetic Information Processing	Transcription	29	44	0.958205	1	ENSG00000165632(TAF3),ENSG00000112592(TBP),ENSG00000178913(TAF7),ENSG00000064995(TAF11),ENSG00000125651(GTF2F1),ENSG00000122728(TAF1L),ENSG00000028839(TBPL1),ENSG00000110768(GTF2H1),ENSG00000120656(TAF12),ENSG00000187325(TAF9B),ENSG00000134058(CDK7),ENSG00000137413(TAF8),ENSG00000197780(TAF13),ENSG00000270647(TAF15),ENSG00000148835(TAF5),ENSG00000130699(TAF4),ENSG00000188342(GTF2F2),ENSG000001825…	http://www.kegg.jp/kegg-bin/show_pathway?map03022/K03138%09%23FFFFFF,red/K03143%09%23FFFFFF,red/K10845%09%23FFFFFF,red/K03139%09%23FFFFFF,red/K03135%09%23FFFFFF,red/K03142%09%23FFFFFF,red/K14649%09%23FFFFFF,red/K03120%09%23FFFFFF,red/K02202%09%23FFFFFF,red/K03133%09%23FFFFFF,red/K03121%09%23FFFFFF,red/K03127%09%23FFFFFF,red/K03136%09%23FFFFFF,red/K03132%09%23FFFFFF,red/K10843%09%23FFFFFF,red/K031…
hsa01521	EGFR tyrosine kinase inhibitor resistance	Human Diseases	Drug resistance: Antineoplastic	54	79	0.958462	1	ENSG00000112715(VEGFA),ENSG00000171791(BCL2),ENSG00000185634(SHC4),ENSG00000126934(MAP2K2),ENSG00000134853(PDGFRA),ENSG00000019991(HGF),ENSG00000169032(MAP2K1),ENSG00000154229(PRKCA),ENSG00000108443(RPS6KB1),ENSG00000146648(EGFR),ENSG00000133703(KRAS),ENSG00000174775(HRAS),ENSG00000113721(PDGFRB),ENSG00000171862(PTEN),ENSG00000213281(NRAS),ENSG00000160691(SHC1),ENSG00000138685(FGF2),ENSG000000969…	http://www.kegg.jp/kegg-bin/show_pathway?map01521/K00922%09%23FFFFFF,red/K05055%09%23FFFFFF,red/K05859%09%23FFFFFF,red/K05450%09%23FFFFFF,red/K05084%09%23FFFFFF,red/K04688%09%23FFFFFF,red/K04369%09%23FFFFFF,red/K05098%09%23FFFFFF,red/K09408%09%23FFFFFF,red/K05704%09%23FFFFFF,red/K17447%09%23FFFFFF,red/K16341%09%23FFFFFF,red/K04361%09%23FFFFFF,red/K18497%09%23FFFFFF,red/K05083%09%23FFFFFF,red/K174…
hsa04610	Complement and coagulation cascades	Organismal Systems	Immune system	54	79	0.958462	1	ENSG00000106366(SERPINE1),ENSG00000127533(F2RL3),ENSG00000175899(A2M),ENSG00000176919(C8G),ENSG00000080618(CPB2),ENSG00000112936(C7),ENSG00000178726(THBD),ENSG00000113889(KNG1),ENSG00000171560(FGA),ENSG00000000971(CFH),ENSG00000197249(SERPINA1),ENSG00000101000(PROCR),ENSG00000171564(FGB),ENSG00000171860(C3AR1),ENSG00000088926(F11),ENSG00000167711(SERPINF2),ENSG00000140678(ITGAX),ENSG00000197405(C…	http://www.kegg.jp/kegg-bin/show_pathway?map04610/K04004%09%23FFFFFF,red/K01300%09%23FFFFFF,red/K01332%09%23FFFFFF,red/K03914%09%23FFFFFF,red/K01330%09%23FFFFFF,red/K06461%09%23FFFFFF,red/K04000%09%23FFFFFF,red/K03901%09%23FFFFFF,red/K01320%09%23FFFFFF,red/K03991%09%23FFFFFF,red/K04011%09%23FFFFFF,red/K03910%09%23FFFFFF,red/K03912%09%23FFFFFF,red/K04009%09%23FFFFFF,red/K19821%09%23FFFFFF,red/K039…
hsa04722	Neurotrophin signaling pathway	Organismal Systems	Nervous system	82	118	0.963163	1	ENSG00000104312(RIPK2),ENSG00000072133(RPS6KA6),ENSG00000078900(TP73),ENSG00000100784(RPS6KA5),ENSG00000109320(NFKB1),ENSG00000129946(SHC2),ENSG00000105647(PIK3R2),ENSG00000050748(MAPK9),ENSG00000197943(PLCG2),ENSG00000141522(ARHGDIA),ENSG00000080815(PSEN1),ENSG00000133703(KRAS),ENSG00000152495(CAMK4),ENSG00000171608(PIK3CD),ENSG00000174775(HRAS),ENSG00000171606(ZNF274),ENSG00000157764(BRAF),ENSG…	http://www.kegg.jp/kegg-bin/show_pathway?map04722/K02580%09%23FFFFFF,red/K12463%09%23FFFFFF,red/K04464%09%23FFFFFF,red/K02161%09%23FFFFFF,red/K05869%09%23FFFFFF,red/K04389%09%23FFFFFF,red/K06277%09%23FFFFFF,red/K04733%09%23FFFFFF,red/K16172%09%23FFFFFF,red/K04463%09%23FFFFFF,red/K06068%09%23FFFFFF,red/K04734%09%23FFFFFF,red/K09408%09%23FFFFFF,red/K07209%09%23FFFFFF,red/K12464%09%23FFFFFF,red/K025…
hsa04066	HIF-1 signaling pathway	Environmental Information Processing	Signal transduction	66	96	0.963896	1	ENSG00000108443(RPS6KB1),ENSG00000136869(TLR4),ENSG00000126583(PRKCG),ENSG00000109320(NFKB1),ENSG00000146648(EGFR),ENSG00000105647(PIK3R2),ENSG00000164867(NOS3),ENSG00000197943(PLCG2),ENSG00000152256(PDK1),ENSG00000141736(ERBB2),ENSG00000130427(EPO),ENSG00000171608(PIK3CD),ENSG00000124762(CDKN1A),ENSG00000175766(EIF4E1B),ENSG00000091513(TF),ENSG00000111321(LTBR),ENSG00000269858(EGLN2),ENSG0000016…	http://www.kegg.jp/kegg-bin/show_pathway?map04066/K03982%09%23FFFFFF,red/K04692%09%23FFFFFF,red/K04357%09%23FFFFFF,red/K03871%09%23FFFFFF,red/K13241%09%23FFFFFF,red/K04688%09%23FFFFFF,red/K06625%09%23FFFFFF,red/K02677%09%23FFFFFF,red/K08268%09%23FFFFFF,red/K04515%09%23FFFFFF,red/K00134%09%23FFFFFF,red/K13242%09%23FFFFFF,red/K10160%09%23FFFFFF,red/K03259%09%23FFFFFF,red/K05466%09%23FFFFFF,red/K043…
hsa05150	Staphylococcus aureus infection	Human Diseases	Infectious diseases: Bacterial	33	50	0.96459	1	ENSG00000171860(C3AR1),ENSG00000000971(CFH),ENSG00000197405(C5AR1),ENSG00000187474(FPR3),ENSG00000204287(HLA-DRA),ENSG00000134760(DSG1),ENSG00000231389(HLA-DPA1),ENSG00000005844(ITGAL),ENSG00000165471(MBL2),ENSG00000136634(IL10),ENSG00000125730(C3),ENSG00000159403(C1R),ENSG00000204257(HLA-DMA),ENSG00000186431(FCAR),ENSG00000241106(HLA-DOB),ENSG00000166278(C2),ENSG00000203747(FCGR3A),ENSG000001698…	http://www.kegg.jp/kegg-bin/show_pathway?map05150/K12560%09%23FFFFFF,red/K01333%09%23FFFFFF,red/K01331%09%23FFFFFF,red/K01315%09%23FFFFFF,red/K06490%09%23FFFFFF,red/K01330%09%23FFFFFF,red/K04010%09%23FFFFFF,red/K05718%09%23FFFFFF,red/K06752%09%23FFFFFF,red/K07596%09%23FFFFFF,red/K03992%09%23FFFFFF,red/K06513%09%23FFFFFF,red/K05443%09%23FFFFFF,red/K04004%09%23FFFFFF,red/K04173%09%23FFFFFF,red/K039…
hsa03420	Nucleotide excision repair	Genetic Information Processing	Replication and repair	30	46	0.9687	1	ENSG00000134574(DDB2),ENSG00000225830(ERCC6),ENSG00000119318(RAD23B),ENSG00000204086(RPA4),ENSG00000115350(POLE4),ENSG00000111445(RFC5),ENSG00000132383(RPA1),ENSG00000139842(CUL4A),ENSG00000133119(RFC3),ENSG00000100387(RBX1),ENSG00000035928(RFC1),ENSG00000136936(XPA),ENSG00000183474(GTF2H2C),ENSG00000177084(POLE),ENSG00000272047(GTF2H5),ENSG00000179262(RAD23A),ENSG00000132646(PCNA),ENSG0000015476…	http://www.kegg.jp/kegg-bin/show_pathway?map03420/K02324%09%23FFFFFF,red/K10838%09%23FFFFFF,red/K10609%09%23FFFFFF,red/K10754%09%23FFFFFF,red/K07466%09%23FFFFFF,red/K10756%09%23FFFFFF,red/K03506%09%23FFFFFF,red/K10741%09%23FFFFFF,red/K02202%09%23FFFFFF,red/K02326%09%23FFFFFF,red/K10845%09%23FFFFFF,red/K10839%09%23FFFFFF,red/K10847%09%23FFFFFF,red/K10848%09%23FFFFFF,red/K10570%09%23FFFFFF,red/K107…
hsa03030	DNA replication	Genetic Information Processing	Replication and repair	23	36	0.968748	1	ENSG00000101868(POLA1),ENSG00000049541(RFC2),ENSG00000163918(RFC4),ENSG00000148229(POLE3),ENSG00000204086(RPA4),ENSG00000136104(RNASEH2B),ENSG00000111445(RFC5),ENSG00000104738(MCM4),ENSG00000146143(PRIM2),ENSG00000138346(DNA2),ENSG00000133119(RFC3),ENSG00000177084(POLE),ENSG00000132646(PCNA),ENSG00000106028(SSBP1),ENSG00000104889(RNASEH2A),ENSG00000100297(MCM5),ENSG00000168496(FEN1),ENSG000001153…	http://www.kegg.jp/kegg-bin/show_pathway?map03030/K02684%09%23FFFFFF,red/K02320%09%23FFFFFF,red/K10741%09%23FFFFFF,red/K04799%09%23FFFFFF,red/K10754%09%23FFFFFF,red/K03111%09%23FFFFFF,red/K03506%09%23FFFFFF,red/K02212%09%23FFFFFF,red/K10743%09%23FFFFFF,red/K10756%09%23FFFFFF,red/K02542%09%23FFFFFF,red/K10742%09%23FFFFFF,red/K02324%09%23FFFFFF,red/K04802%09%23FFFFFF,red/K03469%09%23FFFFFF,red/K107…
hsa03040	Spliceosome	Genetic Information Processing	Transcription	91	131	0.969914	1	ENSG00000063244(U2AF2),ENSG00000171566(PLRG1),ENSG00000051596(THOC3),ENSG00000189091(SF3B3),ENSG00000100138(SNU13),ENSG00000130520(LSM4),ENSG00000188529(SRSF10),ENSG00000139343(SNRPF),ENSG00000099783(HNRNPM),ENSG00000105618(PRPF31),ENSG00000146007(ZMAT2),ENSG00000112081(SRSF3),ENSG00000110107(PRPF19),ENSG00000087365(SF3B2),ENSG00000100813(ACIN1),ENSG00000179950(PUF60),ENSG00000126803(HSPA2),ENSG0…	http://www.kegg.jp/kegg-bin/show_pathway?map03040/K12844%09%23FFFFFF,red/K12627%09%23FFFFFF,red/K12881%09%23FFFFFF,red/K12849%09%23FFFFFF,red/K12862%09%23FFFFFF,red/K12623%09%23FFFFFF,red/K12893%09%23FFFFFF,red/K11086%09%23FFFFFF,red/K12840%09%23FFFFFF,red/K12819%09%23FFFFFF,red/K12850%09%23FFFFFF,red/K12837%09%23FFFFFF,red/K11093%09%23FFFFFF,red/K19604%09%23FFFFFF,red/K12870%09%23FFFFFF,red/K128…
hsa00130	Ubiquinone and other terpenoid-quinone biosynthesis	Metabolism	Metabolism of cofactors and vitamins	6	11	0.97281	1	ENSG00000198650(TAT),ENSG00000196715(VKORC1L1),ENSG00000115486(GGCX),ENSG00000158104(HPD),ENSG00000110871(COQ5),ENSG00000167186(COQ7)	http://www.kegg.jp/kegg-bin/show_pathway?map00130/K06134%09%23FFFFFF,red/K06127%09%23FFFFFF,red/K10106%09%23FFFFFF,red/K00457%09%23FFFFFF,red/K05357%09%23FFFFFF,red/K00815%09%23FFFFFF,red/
hsa04913	Ovarian steroidogenesis	Organismal Systems	Endocrine system	31	48	0.976641	1	ENSG00000174233(ADCY6),ENSG00000196139(AKR1C3),ENSG00000108786(HSD17B1),ENSG00000116711(PLA2G4A),ENSG00000138031(ADCY3),ENSG00000140465(CYP1A1),ENSG00000072062(PRKACA),ENSG00000147465(STAR),ENSG00000162104(ADCY9),ENSG00000164742(ADCY1),ENSG00000138039(LHCGR),ENSG00000153162(BMP6),ENSG00000073060(SCARB1),ENSG00000142875(PRKACB),ENSG00000073756(PTGS2),ENSG00000140443(IGF1R),ENSG00000121281(ADCY7),E…	http://www.kegg.jp/kegg-bin/show_pathway?map04913/K04247%09%23FFFFFF,red/K08048%09%23FFFFFF,red/K00512%09%23FFFFFF,red/K08049%09%23FFFFFF,red/K07410%09%23FFFFFF,red/K16342%09%23FFFFFF,red/K08043%09%23FFFFFF,red/K13885%09%23FFFFFF,red/K04345%09%23FFFFFF,red/K05250%09%23FFFFFF,red/K11987%09%23FFFFFF,red/K04248%09%23FFFFFF,red/K13373%09%23FFFFFF,red/K08042%09%23FFFFFF,red/K08047%09%23FFFFFF,red/K169…
hsa04975	Fat digestion and absorption	Organismal Systems	Digestive system	24	38	0.977184	1	ENSG00000073060(SCARB1),ENSG00000185000(DGAT1),ENSG00000166391(MOGAT2),ENSG00000062282(DGAT2),ENSG00000163586(FABP1),ENSG00000015520(NPC1L1),ENSG00000143921(ABCG8),ENSG00000100078(PLA2G3),ENSG00000125166(GOT2),ENSG00000158786(PLA2G2F),ENSG00000084674(APOB),ENSG00000145384(FABP2),ENSG00000204310(AGPAT1),ENSG00000162407(PLPP3),ENSG00000138075(ABCG5),ENSG00000170890(PLA2G1B),ENSG00000169692(AGPAT2),…	http://www.kegg.jp/kegg-bin/show_pathway?map04975/K14461%09%23FFFFFF,red/K06259%09%23FFFFFF,red/K14457%09%23FFFFFF,red/K05684%09%23FFFFFF,red/K11155%09%23FFFFFF,red/K01080%09%23FFFFFF,red/K01047%09%23FFFFFF,red/K14463%09%23FFFFFF,red/K14462%09%23FFFFFF,red/K05683%09%23FFFFFF,red/K08751%09%23FFFFFF,red/K08750%09%23FFFFFF,red/K13885%09%23FFFFFF,red/K11160%09%23FFFFFF,red/K14455%09%23FFFFFF,red/K056…
hsa05133	Pertussis	Human Diseases	Infectious diseases: Bacterial	50	75	0.978106	1	ENSG00000172936(MYD88),ENSG00000159403(C1R),ENSG00000166278(C2),ENSG00000122852(SFTPA1),ENSG00000109320(NFKB1),ENSG00000163735(CXCL5),ENSG00000107643(MAPK8),ENSG00000232810(TNF),ENSG00000125730(C3),ENSG00000136634(IL10),ENSG00000198001(IRAK4),ENSG00000124875(CXCL6),ENSG00000065135(GNAI3),ENSG00000127955(GNAI1),ENSG00000178363(CALML3),ENSG00000114353(GNAI2),ENSG00000161638(ITGA5),ENSG00000185386(M…	http://www.kegg.jp/kegg-bin/show_pathway?map05133/K05443%09%23FFFFFF,red/K06461%09%23FFFFFF,red/K01332%09%23FFFFFF,red/K10030%09%23FFFFFF,red/K05426%09%23FFFFFF,red/K05506%09%23FFFFFF,red/K04519%09%23FFFFFF,red/K03994%09%23FFFFFF,red/K08727%09%23FFFFFF,red/K04397%09%23FFFFFF,red/K10160%09%23FFFFFF,red/K10067%09%23FFFFFF,red/K01330%09%23FFFFFF,red/K04379%09%23FFFFFF,red/K04729%09%23FFFFFF,red/K025…
hsa00590	Arachidonic acid metabolism	Metabolism	Lipid metabolism	40	61	0.978965	1	ENSG00000100031(GGT1),ENSG00000073756(PTGS2),ENSG00000138115(CYP2C8),ENSG00000164294(GPX8),ENSG00000059377(TBXAS1),ENSG00000099998(GGT5),ENSG00000120915(EPHX2),ENSG00000163106(HPGDS),ENSG00000148344(PTGES),ENSG00000155016(CYP2U1),ENSG00000116711(PLA2G4A),ENSG00000165841(CYP2C19),ENSG00000100078(PLA2G3),ENSG00000179593(ALOX15B),ENSG00000211445(GPX3),ENSG00000124212(PTGIS),ENSG00000095303(PTGS1),EN…	http://www.kegg.jp/kegg-bin/show_pathway?map00590/K01047%09%23FFFFFF,red/K08022%09%23FFFFFF,red/K01254%09%23FFFFFF,red/K16342%09%23FFFFFF,red/K08726%09%23FFFFFF,red/K00079%09%23FFFFFF,red/K01831%09%23FFFFFF,red/K07418%09%23FFFFFF,red/K11987%09%23FFFFFF,red/K17726%09%23FFFFFF,red/K15729%09%23FFFFFF,red/K17719%09%23FFFFFF,red/K00458%09%23FFFFFF,red/K17709%09%23FFFFFF,red/K00432%09%23FFFFFF,red/K005…
hsa00970	Aminoacyl-tRNA biosynthesis	Genetic Information Processing	Translation	28	44	0.980017	1	ENSG00000106105(GARS1),ENSG00000113407(TARS1),ENSG00000257218(GATC),ENSG00000090861(AARS1),ENSG00000162396(PARS2),ENSG00000124608(AARS2),ENSG00000059691(GATB),ENSG00000011376(LARS2),ENSG00000145982(FARS2),ENSG00000137411(VARS2),ENSG00000137513(NARS2),ENSG00000065427(KARS1),ENSG00000134905(CARS2),ENSG00000117593(DARS2),ENSG00000247626(MARS2),ENSG00000116874(WARS2),ENSG00000196305(IARS1),ENSG000001…	http://www.kegg.jp/kegg-bin/show_pathway?map00970/K01886%09%23FFFFFF,red/K01873%09%23FFFFFF,red/K04567%09%23FFFFFF,red/K01881%09%23FFFFFF,red/K01868%09%23FFFFFF,red/K22503%09%23FFFFFF,red/K01874%09%23FFFFFF,red/K00604%09%23FFFFFF,red/K01893%09%23FFFFFF,red/K01876%09%23FFFFFF,red/K01883%09%23FFFFFF,red/K02435%09%23FFFFFF,red/K01887%09%23FFFFFF,red/K01869%09%23FFFFFF,red/K02433%09%23FFFFFF,red/K018…
hsa04114	Oocyte meiosis	Cellular Processes	Cell growth and death	85	124	0.980354	1	ENSG00000139151(PLCZ1),ENSG00000142875(PRKACB),ENSG00000105173(CCNE1),ENSG00000196510(ANAPC7),ENSG00000140443(IGF1R),ENSG00000170027(YWHAG),ENSG00000205238(SPDYE2),ENSG00000250254(PTTG2),ENSG00000121281(ADCY7),ENSG00000107864(CPEB3),ENSG00000164109(MAD2L1),ENSG00000108055(SMC3),ENSG00000129055(ANAPC13),ENSG00000163806(SPDYA),ENSG00000072501(SMC1A),ENSG00000072133(RPS6KA6),ENSG00000072062(PRKACA),…	http://www.kegg.jp/kegg-bin/show_pathway?map04114/K21770%09%23FFFFFF,red/K16198%09%23FFFFFF,red/K02183%09%23FFFFFF,red/K13055%09%23FFFFFF,red/K03347%09%23FFFFFF,red/K04373%09%23FFFFFF,red/K16197%09%23FFFFFF,red/K03349%09%23FFFFFF,red/K04958%09%23FFFFFF,red/K03456%09%23FFFFFF,red/K02537%09%23FFFFFF,red/K02602%09%23FFFFFF,red/K03868%09%23FFFFFF,red/K06635%09%23FFFFFF,red/K06669%09%23FFFFFF,red/K080…
hsa04217	Necroptosis	Cellular Processes	Cell growth and death	111	160	0.981334	1	ENSG00000188486(H2AX),ENSG00000127191(TRAF2),ENSG00000105968(H2AZ2),ENSG00000247077(PGAM5),ENSG00000129484(PARP2),ENSG00000101421(CHMP4B),ENSG00000137275(RIPK1),ENSG00000118503(TNFAIP3),ENSG00000110330(BIRC2),ENSG00000236637(IFNA4),ENSG00000005022(SLC25A5),ENSG00000136869(TLR4),ENSG00000137033(IL33),ENSG00000055332(EIF2AK2),ENSG00000092439(TRPM7),ENSG00000158480(SPATA2),ENSG00000132612(VPS4A),ENS…	http://www.kegg.jp/kegg-bin/show_pathway?map04217/K11221%09%23FFFFFF,red/K04721%09%23FFFFFF,red/K12194%09%23FFFFFF,red/K12967%09%23FFFFFF,red/K12193%09%23FFFFFF,red/K03173%09%23FFFFFF,red/K00261%09%23FFFFFF,red/K02861%09%23FFFFFF,red/K16060%09%23FFFFFF,red/K01367%09%23FFFFFF,red/K04390%09%23FFFFFF,red/K05132%09%23FFFFFF,red/K04693%09%23FFFFFF,red/K17065%09%23FFFFFF,red/K03156%09%23FFFFFF,red/K058…
hsa00565	Ether lipid metabolism	Metabolism	Lipid metabolism	30	47	0.981351	1	ENSG00000158786(PLA2G2F),ENSG00000075651(PLD1),ENSG00000180089(TMEM86B),ENSG00000117215(PLA2G2D),ENSG00000166428(PLD4),ENSG00000102886(GDPD3),ENSG00000168092(PAFAH1B2),ENSG00000067113(PLPP1),ENSG00000187980(PLA2G2C),ENSG00000136960(ENPP2),ENSG00000100078(PLA2G3),ENSG00000007168(PAFAH1B1),ENSG00000116711(PLA2G4A),ENSG00000176454(LPCAT4),ENSG00000162407(PLPP3),ENSG00000174607(UGT8),ENSG00000158006(…	http://www.kegg.jp/kegg-bin/show_pathway?map00565/K08743%09%23FFFFFF,red/K13510%09%23FFFFFF,red/K18575%09%23FFFFFF,red/K01047%09%23FFFFFF,red/K16860%09%23FFFFFF,red/K00803%09%23FFFFFF,red/K16342%09%23FFFFFF,red/K16794%09%23FFFFFF,red/K04628%09%23FFFFFF,red/K01062%09%23FFFFFF,red/K00994%09%23FFFFFF,red/K01019%09%23FFFFFF,red/K01080%09%23FFFFFF,red/K01122%09%23FFFFFF,red/K01115%09%23FFFFFF,red/K136…
hsa04972	Pancreatic secretion	Organismal Systems	Digestive system	63	94	0.984232	1	ENSG00000104267(CA2),ENSG00000156113(KCNMA1),ENSG00000167461(RAB8A),ENSG00000064651(SLC12A2),ENSG00000126583(PRKCG),ENSG00000162104(ADCY9),ENSG00000137841(PLCB2),ENSG00000164742(ADCY1),ENSG00000164889(SLC4A2),ENSG00000090020(SLC9A1),ENSG00000174437(ATP2A2),ENSG00000001626(CFTR),ENSG00000067842(ATP2B3),ENSG00000016490(CLCA1),ENSG00000127314(RAP1B),ENSG00000121281(ADCY7),ENSG00000101333(PLCB4),ENSG…	http://www.kegg.jp/kegg-bin/show_pathway?map04972/K19662%09%23FFFFFF,red/K05030%09%23FFFFFF,red/K04353%09%23FFFFFF,red/K13575%09%23FFFFFF,red/K19663%09%23FFFFFF,red/K05858%09%23FFFFFF,red/K07836%09%23FFFFFF,red/K18245%09%23FFFFFF,red/K04634%09%23FFFFFF,red/K05853%09%23FFFFFF,red/K01539%09%23FFFFFF,red/K04513%09%23FFFFFF,red/K08047%09%23FFFFFF,red/K05027%09%23FFFFFF,red/K04960%09%23FFFFFF,red/K140…
hsa03050	Proteasome	Genetic Information Processing	Folding, sorting and degradation	28	45	0.988555	1	ENSG00000068878(PSME4),ENSG00000204264(PSMB8),ENSG00000111537(IFNG),ENSG00000013275(PSMC4),ENSG00000127922(SEM1),ENSG00000103035(PSMD7),ENSG00000100764(PSMC1),ENSG00000154611(PSMA8),ENSG00000131467(PSME3),ENSG00000185627(PSMD13),ENSG00000100804(PSMB5),ENSG00000240065(PSMB9),ENSG00000101182(PSMA7),ENSG00000159352(PSMD4),ENSG00000173692(PSMD1),ENSG00000108671(PSMD11),ENSG00000222028(PSMB11),ENSG000…	http://www.kegg.jp/kegg-bin/show_pathway?map03050/K06699%09%23FFFFFF,red/K02728%09%23FFFFFF,red/K06697%09%23FFFFFF,red/K03036%09%23FFFFFF,red/K03032%09%23FFFFFF,red/K03029%09%23FFFFFF,red/K03031%09%23FFFFFF,red/K03064%09%23FFFFFF,red/K03033%09%23FFFFFF,red/K02737%09%23FFFFFF,red/K02734%09%23FFFFFF,red/K03038%09%23FFFFFF,red/K02740%09%23FFFFFF,red/K11599%09%23FFFFFF,red/K02735%09%23FFFFFF,red/K027…
hsa05215	Prostate cancer	Human Diseases	Cancers: Specific types	63	95	0.98957	1	ENSG00000167034(NKX3-1),ENSG00000145431(PDGFC),ENSG00000171791(BCL2),ENSG00000100393(EP300),ENSG00000078061(ARAF),ENSG00000269335(IKBKG),ENSG00000150907(FOXO1),ENSG00000121879(PIK3CA),ENSG00000104365(IKBKB),ENSG00000126934(MAP2K2),ENSG00000080824(HSP90AA1),ENSG00000184012(TMPRSS2),ENSG00000139687(RB1),ENSG00000100906(NFKBIA),ENSG00000145675(PIK3R1),ENSG00000149968(MMP3),ENSG00000101412(E2F1),ENSG…	http://www.kegg.jp/kegg-bin/show_pathway?map05215/K04467%09%23FFFFFF,red/K05087%09%23FFFFFF,red/K05083%09%23FFFFFF,red/K04357%09%23FFFFFF,red/K04734%09%23FFFFFF,red/K09047%09%23FFFFFF,red/K02161%09%23FFFFFF,red/K04365%09%23FFFFFF,red/K05089%09%23FFFFFF,red/K17454%09%23FFFFFF,red/K06618%09%23FFFFFF,red/K04359%09%23FFFFFF,red/K06626%09%23FFFFFF,red/K09389%09%23FFFFFF,red/K01351%09%23FFFFFF,red/K058…
hsa04742	Taste transduction	Organismal Systems	Sensory system	53	81	0.989988	1	ENSG00000187848(P2RX2),ENSG00000178394(HTR1A),ENSG00000127364(TAS2R4),ENSG00000166828(SCNN1G),ENSG00000142875(PRKACB),ENSG00000151067(CACNA1C),ENSG00000145863(GABRA6),ENSG00000022355(GABRA1),ENSG00000149305(HTR3B),ENSG00000072062(PRKACA),ENSG00000166736(HTR3A),ENSG00000115252(PDE1A),ENSG00000138622(HCN4),ENSG00000169962(TAS1R3),ENSG00000152822(GRM1),ENSG00000256188(TAS2R30),ENSG00000151834(GABRA2…	http://www.kegg.jp/kegg-bin/show_pathway?map04742/K08474%09%23FFFFFF,red/K04957%09%23FFFFFF,red/K05217%09%23FFFFFF,red/K19738%09%23FFFFFF,red/K08044%09%23FFFFFF,red/K04345%09%23FFFFFF,red/K04834%09%23FFFFFF,red/K04607%09%23FFFFFF,red/K04271%09%23FFFFFF,red/K04990%09%23FFFFFF,red/K04841%09%23FFFFFF,red/K04960%09%23FFFFFF,red/K04131%09%23FFFFFF,red/K05175%09%23FFFFFF,red/K08048%09%23FFFFFF,red/K048…
hsa03410	Base excision repair	Genetic Information Processing	Replication and repair	18	32	0.996403	1	ENSG00000154328(NEIL2),ENSG00000115350(POLE4),ENSG00000129071(MBD4),ENSG00000129484(PARP2),ENSG00000005156(LIG3),ENSG00000177084(POLE),ENSG00000132646(PCNA),ENSG00000114026(OGG1),ENSG00000132781(MUTYH),ENSG00000139372(TDG),ENSG00000076248(UNG),ENSG00000168496(FEN1),ENSG00000140398(NEIL1),ENSG00000166169(POLL),ENSG00000073050(XRCC1),ENSG00000065057(NTHL1),ENSG00000169188(APEX2),ENSG00000148229(POL…	http://www.kegg.jp/kegg-bin/show_pathway?map03410/K10776%09%23FFFFFF,red/K04799%09%23FFFFFF,red/K10568%09%23FFFFFF,red/K03506%09%23FFFFFF,red/K10798%09%23FFFFFF,red/K10801%09%23FFFFFF,red/K02324%09%23FFFFFF,red/K10803%09%23FFFFFF,red/K02326%09%23FFFFFF,red/K10772%09%23FFFFFF,red/K20813%09%23FFFFFF,red/K03575%09%23FFFFFF,red/K03660%09%23FFFFFF,red/K10567%09%23FFFFFF,red/K03648%09%23FFFFFF,red/K035…
hsa04915	Estrogen signaling pathway	Organismal Systems	Endocrine system	89	135	0.997532	1	ENSG00000213676(ATF6B),ENSG00000150995(ITPR1),ENSG00000171360(KRT38),ENSG00000115966(ATF2),ENSG00000121879(PIK3CA),ENSG00000182621(PLCB1),ENSG00000080824(HSP90AA1),ENSG00000204889(KRT40),ENSG00000204388(HSPA1B),ENSG00000178372(CALML5),ENSG00000165059(PRKACG),ENSG00000145675(PIK3R1),ENSG00000148082(SHC3),ENSG00000162989(KCNJ3),ENSG00000146592(CREB5),ENSG00000129467(ADCY4),ENSG00000171401(KRT13),EN…	http://www.kegg.jp/kegg-bin/show_pathway?map04915/K08042%09%23FFFFFF,red/K05002%09%23FFFFFF,red/K09048%09%23FFFFFF,red/K08048%09%23FFFFFF,red/K04958%09%23FFFFFF,red/K06068%09%23FFFFFF,red/K04999%09%23FFFFFF,red/K04630%09%23FFFFFF,red/K08044%09%23FFFFFF,red/K04368%09%23FFFFFF,red/K08047%09%23FFFFFF,red/K09047%09%23FFFFFF,red/K01398%09%23FFFFFF,red/K08043%09%23FFFFFF,red/K04997%09%23FFFFFF,red/K062…
hsa04974	Protein digestion and absorption	Organismal Systems	Digestive system	55	88	0.998674	1	ENSG00000204248(COL11A2),ENSG00000169031(COL4A3),ENSG00000143153(ATP1B1),ENSG00000204262(COL5A2),ENSG00000053918(KCNQ1),ENSG00000049540(ELN),ENSG00000182871(COL18A1),ENSG00000196549(MME),ENSG00000164692(COL1A2),ENSG00000129244(ATP1B2),ENSG00000123500(COL10A1),ENSG00000101892(ATP1B4),ENSG00000163399(ATP1A1),ENSG00000164626(KCNK5),ENSG00000080618(CPB2),ENSG00000080573(COL5A3),ENSG00000108821(COL1A1…	http://www.kegg.jp/kegg-bin/show_pathway?map04974/K08135%09%23FFFFFF,red/K05849%09%23FFFFFF,red/K01345%09%23FFFFFF,red/K14206%09%23FFFFFF,red/K01346%09%23FFFFFF,red/K13781%09%23FFFFFF,red/K16630%09%23FFFFFF,red/K01395%09%23FFFFFF,red/K08133%09%23FFFFFF,red/K19721%09%23FFFFFF,red/K16617%09%23FFFFFF,red/K01389%09%23FFFFFF,red/K14208%09%23FFFFFF,red/K19479%09%23FFFFFF,red/K14207%09%23FFFFFF,red/K053…
hsa00591	Linoleic acid metabolism	Metabolism	Lipid metabolism	15	29	0.998969	1	ENSG00000116711(PLA2G4A),ENSG00000165841(CYP2C19),ENSG00000100078(PLA2G3),ENSG00000158786(PLA2G2F),ENSG00000138115(CYP2C8),ENSG00000117215(PLA2G2D),ENSG00000134716(CYP2J2),ENSG00000127472(PLA2G5),ENSG00000187980(PLA2G2C),ENSG00000140505(CYP1A2),ENSG00000188089(PLA2G4E),ENSG00000160868(CYP3A4),ENSG00000170890(PLA2G1B),ENSG00000138109(CYP2C9),ENSG00000159337(PLA2G4D)	http://www.kegg.jp/kegg-bin/show_pathway?map00591/K01047%09%23FFFFFF,red/K17718%09%23FFFFFF,red/K17721%09%23FFFFFF,red/K07409%09%23FFFFFF,red/K17719%09%23FFFFFF,red/K16342%09%23FFFFFF,red/K07418%09%23FFFFFF,red/K17689%09%23FFFFFF,red/
hsa00592	alpha-Linolenic acid metabolism	Metabolism	Lipid metabolism	12	25	0.999467	1	ENSG00000187980(PLA2G2C),ENSG00000134824(FADS2),ENSG00000188089(PLA2G4E),ENSG00000087008(ACOX3),ENSG00000117215(PLA2G2D),ENSG00000127472(PLA2G5),ENSG00000159337(PLA2G4D),ENSG00000170890(PLA2G1B),ENSG00000158786(PLA2G2F),ENSG00000116711(PLA2G4A),ENSG00000161533(ACOX1),ENSG00000100078(PLA2G3)	http://www.kegg.jp/kegg-bin/show_pathway?map00592/K10226%09%23FFFFFF,red/K16342%09%23FFFFFF,red/K00232%09%23FFFFFF,red/K01047%09%23FFFFFF,red/
hsa04260	Cardiac muscle contraction	Organismal Systems	Circulatory system	42	71	0.999556	1	ENSG00000101892(ATP1B4),ENSG00000102001(CACNA1F),ENSG00000167460(TPM4),ENSG00000163399(ATP1A1),ENSG00000140740(UQCRC2),ENSG00000173660(UQCRH),ENSG00000166862(CACNG2),ENSG00000157388(CACNA1D),ENSG00000069849(ATP1B3),ENSG00000160471(COX6B2),ENSG00000131174(COX7B),ENSG00000105605(CACNG7),ENSG00000075429(CACNG5),ENSG00000160808(MYL3),ENSG00000157445(CACNA2D3),ENSG00000142408(CACNG8),ENSG00000067191(C…	http://www.kegg.jp/kegg-bin/show_pathway?map04260/K12314%09%23FFFFFF,red/K00416%09%23FFFFFF,red/K00413%09%23FFFFFF,red/K00411%09%23FFFFFF,red/K01539%09%23FFFFFF,red/K02267%09%23FFFFFF,red/K04867%09%23FFFFFF,red/K04857%09%23FFFFFF,red/K04851%09%23FFFFFF,red/K04853%09%23FFFFFF,red/K04866%09%23FFFFFF,red/K04863%09%23FFFFFF,red/K00417%09%23FFFFFF,red/K10375%09%23FFFFFF,red/K04872%09%23FFFFFF,red/K048…
hsa04932	Non-alcoholic fatty liver disease (NAFLD)	Human Diseases	Endocrine and metabolic diseases	91	145	0.999905	1	ENSG00000168653(NDUFS5),ENSG00000131495(NDUFA2),ENSG00000164919(COX6C),ENSG00000181092(ADIPOQ),ENSG00000184076(UQCR10),ENSG00000189043(NDUFA4),ENSG00000143252(SDHC),ENSG00000186350(RXRA),ENSG00000108788(MLX),ENSG00000187581(COX8C),ENSG00000025434(NR1H3),ENSG00000143627(PKLR),ENSG00000178607(ERN1),ENSG00000127540(UQCR11),ENSG00000107643(MAPK8),ENSG00000232810(TNF),ENSG00000128609(NDUFA5),ENSG00000…	http://www.kegg.jp/kegg-bin/show_pathway?map04932/K02649%09%23FFFFFF,red/K03965%09%23FFFFFF,red/K00418%09%23FFFFFF,red/K04389%09%23FFFFFF,red/K00234%09%23FFFFFF,red/K02273%09%23FFFFFF,red/K16172%09%23FFFFFF,red/K04519%09%23FFFFFF,red/K05405%09%23FFFFFF,red/K07199%09%23FFFFFF,red/K02267%09%23FFFFFF,red/K03960%09%23FFFFFF,red/K03953%09%23FFFFFF,red/K05632%09%23FFFFFF,red/K05062%09%23FFFFFF,red/K133…
hsa05016	Huntington's disease	Human Diseases	Neurodegenerative diseases	118	185	0.999951	1	ENSG00000060566(CREB3L3),ENSG00000189043(NDUFA4),ENSG00000143252(SDHC),ENSG00000177700(POLR2L),ENSG00000168002(POLR2G),ENSG00000132170(PPARG),ENSG00000184076(UQCR10),ENSG00000144231(POLR2D),ENSG00000102978(POLR2C),ENSG00000047315(POLR2B),ENSG00000132906(CASP9),ENSG00000028839(TBPL1),ENSG00000164919(COX6C),ENSG00000168255(POLR2J3),ENSG00000101333(PLCB4),ENSG00000131495(NDUFA2),ENSG00000187775(DNAH…	http://www.kegg.jp/kegg-bin/show_pathway?map05016/K03952%09%23FFFFFF,red/K03015%09%23FFFFFF,red/K00413%09%23FFFFFF,red/K04646%09%23FFFFFF,red/K05858%09%23FFFFFF,red/K10412%09%23FFFFFF,red/K02273%09%23FFFFFF,red/K10410%09%23FFFFFF,red/K03948%09%23FFFFFF,red/K03965%09%23FFFFFF,red/K03964%09%23FFFFFF,red/K11644%09%23FFFFFF,red/K04684%09%23FFFFFF,red/K00237%09%23FFFFFF,red/K02128%09%23FFFFFF,red/K021…
hsa04714	Thermogenesis	Organismal Systems	Environmental adaptation	139	215	0.999955	1	ENSG00000188778(ADRB3),ENSG00000157184(CPT2),ENSG00000143252(SDHC),ENSG00000189043(NDUFA4),ENSG00000060566(CREB3L3),ENSG00000132170(PPARG),ENSG00000168275(COA6),ENSG00000184076(UQCR10),ENSG00000079435(LIPE),ENSG00000131495(NDUFA2),ENSG00000174233(ADCY6),ENSG00000166260(COX11),ENSG00000105550(FGF21),ENSG00000183513(COA5),ENSG00000142611(PRDM16),ENSG00000213281(NRAS),ENSG00000164919(COX6C),ENSG0000…	http://www.kegg.jp/kegg-bin/show_pathway?map04714/K04441%09%23FFFFFF,red/K08766%09%23FFFFFF,red/K02259%09%23FFFFFF,red/K03952%09%23FFFFFF,red/K18180%09%23FFFFFF,red/K22429%09%23FFFFFF,red/K04450%09%23FFFFFF,red/K07376%09%23FFFFFF,red/K19523%09%23FFFFFF,red/K05692%09%23FFFFFF,red/K09047%09%23FFFFFF,red/K08769%09%23FFFFFF,red/K03955%09%23FFFFFF,red/K07188%09%23FFFFFF,red/K00417%09%23FFFFFF,red/K039…
hsa05034	Alcoholism	Human Diseases	Substance dependence	113	181	0.999989	1	ENSG00000196787(H2AC11),ENSG00000168243(GNG4),ENSG00000127920(GNG11),ENSG00000148082(SHC3),ENSG00000078369(GNB1),ENSG00000146592(CREB5),ENSG00000128271(ADORA2A),ENSG00000196890(H2BU1),ENSG00000274750(H3C6),ENSG00000203811(H3C14),ENSG00000276180(H4C9),ENSG00000233822(H2BC15),ENSG00000186298(PPP1CC),ENSG00000100429(HDAC10),ENSG00000164032(H2AZ1),ENSG00000110931(CAMKK2),ENSG00000069535(MAOB),ENSG000…	http://www.kegg.jp/kegg-bin/show_pathway?map05034/K11409%09%23FFFFFF,red/K11418%09%23FFFFFF,red/K04548%09%23FFFFFF,red/K05208%09%23FFFFFF,red/K04545%09%23FFFFFF,red/K00274%09%23FFFFFF,red/K05213%09%23FFFFFF,red/K05210%09%23FFFFFF,red/K05870%09%23FFFFFF,red/K11404%09%23FFFFFF,red/K08155%09%23FFFFFF,red/K04368%09%23FFFFFF,red/K04365%09%23FFFFFF,red/K00501%09%23FFFFFF,red/K05256%09%23FFFFFF,red/K174…
hsa05322	Systemic lupus erythematosus	Human Diseases	Immune diseases	79	132	0.999991	1	ENSG00000099284(MACROH2A2),ENSG00000111537(IFNG),ENSG00000232810(TNF),ENSG00000278828(H3C10),ENSG00000121594(CD80),ENSG00000197837(H4-16),ENSG00000231389(HLA-DPA1),ENSG00000285480(H2BE1),ENSG00000274997(H2AC12),ENSG00000114013(CD86),ENSG00000203814(H2BC18),ENSG00000273983(H3C8),ENSG00000125730(C3),ENSG00000136634(IL10),ENSG00000204257(HLA-DMA),ENSG00000157131(C8A),ENSG00000159403(C1R),ENSG0000019…	http://www.kegg.jp/kegg-bin/show_pathway?map05322/K03996%09%23FFFFFF,red/K04000%09%23FFFFFF,red/K11251%09%23FFFFFF,red/K11090%09%23FFFFFF,red/K03994%09%23FFFFFF,red/K03999%09%23FFFFFF,red/K03156%09%23FFFFFF,red/K01327%09%23FFFFFF,red/K06470%09%23FFFFFF,red/K01331%09%23FFFFFF,red/K01330%09%23FFFFFF,red/K10651%09%23FFFFFF,red/K01319%09%23FFFFFF,red/K04687%09%23FFFFFF,red/K11086%09%23FFFFFF,red/K031…
hsa05010	Alzheimer's disease	Human Diseases	Neurodegenerative diseases	100	164	0.999996	1	ENSG00000187581(COX8C),ENSG00000067182(TNFRSF1A),ENSG00000128609(NDUFA5),ENSG00000160014(CALM3),ENSG00000127540(UQCR11),ENSG00000232810(TNF),ENSG00000117362(APH1A),ENSG00000138613(APH1B),ENSG00000111640(GAPDH),ENSG00000178607(ERN1),ENSG00000132906(CASP9),ENSG00000081248(CACNA1S),ENSG00000164919(COX6C),ENSG00000101333(PLCB4),ENSG00000131495(NDUFA2),ENSG00000156052(GNAQ),ENSG00000175445(LPL),ENSG00…	http://www.kegg.jp/kegg-bin/show_pathway?map05010/K00416%09%23FFFFFF,red/K11716%09%23FFFFFF,red/K00237%09%23FFFFFF,red/K03944%09%23FFFFFF,red/K03946%09%23FFFFFF,red/K02138%09%23FFFFFF,red/K03964%09%23FFFFFF,red/K03955%09%23FFFFFF,red/K04398%09%23FFFFFF,red/K00413%09%23FFFFFF,red/K04851%09%23FFFFFF,red/K04522%09%23FFFFFF,red/K06170%09%23FFFFFF,red/K02090%09%23FFFFFF,red/K04958%09%23FFFFFF,red/K038…
hsa05012	Parkinson's disease	Human Diseases	Neurodegenerative diseases	75	129	0.999998	1	ENSG00000233954(UQCRHL),ENSG00000132388(UBE2G1),ENSG00000151366(NDUFC2),ENSG00000130414(NDUFA10),ENSG00000172115(CYCS),ENSG00000198833(UBE2J1),ENSG00000072062(PRKACA),ENSG00000166136(NDUFB8),ENSG00000174886(NDUFA11),ENSG00000139180(NDUFA9),ENSG00000004779(NDUFAB1),ENSG00000036565(SLC18A1),ENSG00000116459(ATP5PB),ENSG00000156467(UQCRB),ENSG00000005022(SLC25A5),ENSG00000115944(COX7A2L),ENSG00000164…	http://www.kegg.jp/kegg-bin/show_pathway?map05012/K00237%09%23FFFFFF,red/K04345%09%23FFFFFF,red/K02268%09%23FFFFFF,red/K02135%09%23FFFFFF,red/K02270%09%23FFFFFF,red/K10578%09%23FFFFFF,red/K00501%09%23FFFFFF,red/K00236%09%23FFFFFF,red/K03949%09%23FFFFFF,red/K04243%09%23FFFFFF,red/K02273%09%23FFFFFF,red/K08738%09%23FFFFFF,red/K04553%09%23FFFFFF,red/K04552%09%23FFFFFF,red/K02271%09%23FFFFFF,red/K004…
hsa00190	Oxidative phosphorylation	Metabolism	Energy metabolism	66	119	1	1	ENSG00000169021(UQCRFS1),ENSG00000159199(ATP5MC1),ENSG00000147614(ATP6V0D2),ENSG00000124172(ATP5F1E),ENSG00000179091(CYC1),ENSG00000185633(NDUFA4L2),ENSG00000099624(ATP5F1D),ENSG00000160194(NDUFV3),ENSG00000131174(COX7B),ENSG00000143882(ATP6V1C2),ENSG00000173660(UQCRH),ENSG00000250565(ATP6V1E2),ENSG00000140740(UQCRC2),ENSG00000155097(ATP6V1C1),ENSG00000171130(ATP6V0E2),ENSG00000180817(PPA1),ENSG0…	http://www.kegg.jp/kegg-bin/show_pathway?map00190/K02127%09%23FFFFFF,red/K02131%09%23FFFFFF,red/K02135%09%23FFFFFF,red/K02145%09%23FFFFFF,red/K03954%09%23FFFFFF,red/K02151%09%23FFFFFF,red/K00236%09%23FFFFFF,red/K03944%09%23FFFFFF,red/K03960%09%23FFFFFF,red/K02155%09%23FFFFFF,red/K02267%09%23FFFFFF,red/K01542%09%23FFFFFF,red/K01543%09%23FFFFFF,red/K00418%09%23FFFFFF,red/K00419%09%23FFFFFF,red/K022…
hsa03010	Ribosome	Genetic Information Processing	Translation	74	134	1	1	ENSG00000197728(RPS26),ENSG00000086504(MRPL28),ENSG00000266472(MRPS21),ENSG00000115364(MRPL19),ENSG00000134419(RPS15A),ENSG00000174748(RPL15),ENSG00000082515(MRPL22),ENSG00000122140(MRPS2),ENSG00000142541(RPL13A),ENSG00000063177(RPL18),ENSG00000174547(MRPL11),ENSG00000161970(RPL26),ENSG00000138326(RPS24),ENSG00000165496(RPL10L),ENSG00000156482(RPL30),ENSG00000172172(MRPL13),ENSG00000166441(RPL27A…	http://www.kegg.jp/kegg-bin/show_pathway?map03010/K02905%09%23FFFFFF,red/K02967%09%23FFFFFF,red/K02902%09%23FFFFFF,red/K02925%09%23FFFFFF,red/K02997%09%23FFFFFF,red/K02922%09%23FFFFFF,red/K02877%09%23FFFFFF,red/K02988%09%23FFFFFF,red/K02991%09%23FFFFFF,red/K02919%09%23FFFFFF,red/K02963%09%23FFFFFF,red/K02871%09%23FFFFFF,red/K02882%09%23FFFFFF,red/K02890%09%23FFFFFF,red/K02961%09%23FFFFFF,red/K029…
hsa04740	Olfactory transduction	Organismal Systems	Sensory system	190	421	1	1	ENSG00000170790(OR10A2),ENSG00000178363(CALML3),ENSG00000221933(OR2A25),ENSG00000197849(OR8G1),ENSG00000165059(PRKACG),ENSG00000197437(OR13G1),ENSG00000221882(OR3A2),ENSG00000176695(OR4F17),ENSG00000141480(ARRB2),ENSG00000178372(CALML5),ENSG00000177535(OR2B11),ENSG00000177275(OR2AJ1),ENSG00000141404(GNAL),ENSG00000188124(OR2AG2),ENSG00000176230(OR4K17),ENSG00000173285(OR10K1),ENSG00000170923(OR7G…	http://www.kegg.jp/kegg-bin/show_pathway?map04740/K13755%09%23FFFFFF,red/K04952%09%23FFFFFF,red/K04515%09%23FFFFFF,red/K19695%09%23FFFFFF,red/K04950%09%23FFFFFF,red/K02183%09%23FFFFFF,red/K04949%09%23FFFFFF,red/K04536%09%23FFFFFF,red/K05849%09%23FFFFFF,red/K07376%09%23FFFFFF,red/K19497%09%23FFFFFF,red/K04439%09%23FFFFFF,red/K00910%09%23FFFFFF,red/K04633%09%23FFFFFF,red/K19477%09%23FFFFFF,red/K042…

## Sheet: Th2 cell differentiation
Target genes for Th2 differentiation
Gene_id	Gene name
ENSG00000107485	GATA3
ENSG00000100906	NFKBIA
ENSG00000104365	IKBKB
ENSG00000126561	STAT5A
ENSG00000146232	NFKBIE
ENSG00000072736	NFATC3
ENSG00000177606	JUN
ENSG00000178573	MAF
ENSG00000131196	NFATC1
ENSG00000170345	FOS
ENSG00000269335	IKBKG
ENSG00000101096	NFATC2
ENSG00000173757	STAT5B
ENSG00000109320	NFKB1
